# Supplementary material for: HPLC-HRMS and interpretable machine learning decipher serum lipidomic signatures in NSCLC
Source: PeerJ. 2026 Jul 8;14:e21504. doi: 10.7717/peerj.21504 (PMC13355613; doi:10.7717/peerj.21504)
Supplement: Supplemental Information 1 [file peerj-14-21504-s001.zip]

Archive with 36 entries (35 files):
- Supplementary MS/
- Supplementary MS/Cer 411;O3MS1.emf
- Supplementary MS/Cer 411;O3MS2.emf
- Supplementary MS/DecanoylcarnitineMS1.emf
- Supplementary MS/DecanoylcarnitineMS2.emf
- Supplementary MS/DG 342 (160182)MS1.emf
- Supplementary MS/DG 342 (160182)MS2.emf
- Supplementary MS/DG 364 (182182)MS1.emf
- Supplementary MS/DG 364 (182182)MS2.emf
- Supplementary MS/LPC 205MS1.emf
- Supplementary MS/LPC 205MS2.emf
- Supplementary MS/LPC 226MS1.emf
- Supplementary MS/LPC 226MS2.emf
- Supplementary MS/LPC(O-181)MS1.emf
- Supplementary MS/LPC(O-181)MS2.emf
- Supplementary MS/LPE 160MS1.emf
- Supplementary MS/LPE 160MS2.emf
- Supplementary MS/LPE(O-181)MS1.emf
- Supplementary MS/LPE(O-181)MS2.emf
- Supplementary MS/PA 344MS1.emf
- Supplementary MS/PA 344MS2.emf
- Supplementary MS/PC(O-343)MS1.emf
- Supplementary MS/PC(O-343)MS2.emf
- Supplementary MS/PC(O-363)MS1.emf
- Supplementary MS/PC(O-363)MS2.emf
- Supplementary MS/PC(O-374)MS1.emf
- Supplementary MS/PC(O-374)MS2.emf
- Supplementary MS/SL 385MS1.emf
- Supplementary MS/SL 385MS2.emf
- Supplementary MS/SM 424;O2MS1.emf
- Supplementary MS/SM 424;O2MS2.emf
- Supplementary MS/ST 271;O;SMS1.emf
- Supplementary MS/ST 271;O;SMS2.emf
- Supplementary MS/Testosterone sulfateMS2.emf
- Supplementary MS/TG 568 (160182226)MS1.emf
- Supplementary MS/TG 568 (160182226)MS2.emf
