# Supplementary material for: HPLC-HRMS and interpretable machine learning decipher serum lipidomic signatures in NSCLC
Source: PeerJ. 2026 Jul 8;14:e21504. doi: 10.7717/peerj.21504 (PMC13355613; doi:10.7717/peerj.21504)
Supplement: Supplemental Information 2 [file peerj-14-21504-s002.txt]

## ================== 0) packages ==================
pkgs <- c("readxl","dplyr","caret","pROC","glmnet","xgboost","lightgbm","e1071","kernlab")
ip <- rownames(installed.packages())
for (p in pkgs) if (!(p %in% ip)) install.packages(p, dependencies = TRUE)
invisible(lapply(pkgs, library, character.only = TRUE))

set.seed(123)

## ================== 1) load data ==================
data_raw <- readxl::read_excel("feature.xlsx")
data_raw <- as.data.frame(data_raw)

lipid_names <- data_raw[,1]
sample_data <- data_raw[,-1]

X0 <- as.data.frame(t(sample_data))
colnames(X0) <- make.names(as.character(lipid_names), unique = TRUE)
rownames(X0) <- colnames(sample_data)

y0 <- ifelse(grepl("^L", rownames(X0)), "LC", "NC")
y0 <- factor(y0, levels = c("NC","LC"))  # LC is positive class (for evaluation)

## ================== 2) outer folds (10-fold stratified) ==================
folds <- caret::createFolds(y0, k = 10, returnTrain = FALSE)

## containers for OOF predictions (probability of LC)
oof_lasso <- rep(NA_real_, nrow(X0))
oof_xgb   <- rep(NA_real_, nrow(X0))
oof_lgb   <- rep(NA_real_, nrow(X0))
oof_svmR  <- rep(NA_real_, nrow(X0))  # RBF only (as Methods describes)

## record chosen hyperparams (for supplement)
hp <- vector("list", length(folds))

## helper: fold-wise scaling (fit on outer-train; apply to outer-test)
scale_train_test <- function(X_tr, X_te){
  mu <- colMeans(X_tr, na.rm = TRUE)
  sdv <- apply(X_tr, 2, sd, na.rm = TRUE)
  sdv[sdv == 0 | is.na(sdv)] <- 1
  X_tr2 <- sweep(sweep(X_tr, 2, mu, "-"), 2, sdv, "/")
  X_te2 <- sweep(sweep(X_te, 2, mu, "-"), 2, sdv, "/")
  list(X_tr = X_tr2, X_te = X_te2, mu = mu, sdv = sdv)
}

## ================== 3) outer CV loop ==================
for (i in seq_along(folds)) {
  cat("Outer fold:", i, "\n")

  te <- folds[[i]]
  tr <- setdiff(seq_len(nrow(X0)), te)

  X_tr0 <- X0[tr,,drop=FALSE]
  X_te0 <- X0[te,,drop=FALSE]
  y_tr  <- y0[tr]
  y_te  <- y0[te]

  sc <- scale_train_test(X_tr0, X_te0)
  X_tr <- as.matrix(sc$X_tr)
  X_te <- as.matrix(sc$X_te)

  y_tr_num <- as.numeric(y_tr == "LC")  # 1=LC, 0=NC

  ## ---------- (A) LASSO: inner 10-fold CV selects lambda (AUC) ----------
  set.seed(123 + i)
  cvfit <- glmnet::cv.glmnet(
    x = X_tr, y = y_tr_num,
    family = "binomial", alpha = 1,
    nfolds = 10,
    type.measure = "auc",
    standardize = FALSE
  )
  best_lambda <- cvfit$lambda.min

  prob_lasso <- as.numeric(predict(cvfit, newx = X_te, s = "lambda.min", type = "response"))
  oof_lasso[te] <- prob_lasso

  ## ---------- (B) XGBoost: inner 10-fold stratified CV (logloss + early stopping) ----------
  dtr <- xgboost::xgb.DMatrix(X_tr, label = y_tr_num)

  params_xgb <- list(
    booster = "gbtree",
    objective = "binary:logistic",
    eval_metric = "logloss",
    eta = 0.05,
    max_depth = 6,
    subsample = 0.8,
    colsample_bytree = 0.8
  )

  # explicit stratified inner folds within outer-train
  set.seed(123 + i)
  inner_folds_xgb <- caret::createFolds(y_tr, k = 10, returnTrain = FALSE)

  cvx <- xgboost::xgb.cv(
    params = params_xgb,
    data = dtr,
    nrounds = 5000,
    folds = inner_folds_xgb,
    early_stopping_rounds = 50,
    maximize = FALSE,
    verbose = 0
  )
  best_nround <- cvx$best_iteration

  xgb_fit <- xgboost::xgb.train(
    params = params_xgb,
    data = dtr,
    nrounds = best_nround,
    verbose = 0
  )
  oof_xgb[te] <- as.numeric(predict(xgb_fit, newdata = X_te))

  ## ---------- (C) LightGBM: inner 10-fold stratified CV (logloss + early stopping) ----------
  dtr_lgb <- lightgbm::lgb.Dataset(X_tr, label = y_tr_num)

  params_lgb <- list(
    objective = "binary",
    metric = "binary_logloss",
    learning_rate = 0.05,
    num_leaves = 31,
    feature_fraction = 0.8,
    bagging_fraction = 0.8,
    bagging_freq = 5
  )

  set.seed(123 + i)
  inner_folds_lgb <- caret::createFolds(y_tr, k = 10, returnTrain = FALSE)

  cvl <- lightgbm::lgb.cv(
    params = params_lgb,
    data = dtr_lgb,
    folds = inner_folds_lgb,
    nrounds = 5000,
    early_stopping_rounds = 50,
    verbose = -1
  )
  best_iter <- cvl$best_iter

  lgb_fit <- lightgbm::lgb.train(
    params = params_lgb,
    data = dtr_lgb,
    nrounds = best_iter,
    verbose = -1
  )
  oof_lgb[te] <- as.numeric(predict(lgb_fit, X_te))

  ## ---------- (D) SVM RBF: inner CV optimizing ROC AUC; tune C + sigma (grid search) ----------
  # IMPORTANT: caret::twoClassSummary uses the FIRST level as "positive".
  # To optimize ROC for LC, set levels = c("LC","NC") inside training.
  y_tr_caret <- factor(y_tr, levels = c("LC","NC"))

  ctrl <- caret::trainControl(
    method = "cv", number = 10,
    classProbs = TRUE,
    summaryFunction = caret::twoClassSummary,
    savePredictions = "final"
  )

  grid_rbf <- expand.grid(
    sigma = 2^(-15:-5),
    C     = 2^(-2:10)
  )

  set.seed(123 + i)
  fit_rbf <- caret::train(
    x = X_tr, y = y_tr_caret,
    method = "svmRadial",
    metric = "ROC",
    tuneGrid = grid_rbf,
    trControl = ctrl
  )

  prob_rbf <- predict(fit_rbf, newdata = X_te, type = "prob")[,"LC"]
  oof_svmR[te] <- as.numeric(prob_rbf)

  ## record fold hyperparams
  hp[[i]] <- list(
    fold = i,
    lasso_lambda = best_lambda,
    xgb_best_nrounds = best_nround,
    lgb_best_iter = best_iter,
    svm_rbf_best = fit_rbf$bestTune
  )
}

## ================== 4) OOF evaluation (pooled out-of-fold) ==================

## 4.1 AUC + DeLong 95% CI on pooled OOF predictions
get_auc_ci_delong <- function(truth, prob){
  truth <- factor(truth, levels = c("NC","LC"))
  roc_obj <- pROC::roc(truth, prob, levels = c("NC","LC"), direction = "<", quiet = TRUE)
  ci <- pROC::ci.auc(roc_obj, method = "delong")
  c(auc = as.numeric(pROC::auc(roc_obj)),
    lo  = as.numeric(ci[1]),
    hi  = as.numeric(ci[3]))
}

res_auc <- rbind(
  LASSO    = get_auc_ci_delong(y0, oof_lasso),
  XGBoost  = get_auc_ci_delong(y0, oof_xgb),
  LightGBM = get_auc_ci_delong(y0, oof_lgb),
  SVM_rbf  = get_auc_ci_delong(y0, oof_svmR)
)
print(round(res_auc, 3))

## 4.2 Youden threshold + Youden J, but classification metrics at cutoff=0.5
calc_full_metrics <- function(truth, prob, cutoff = 0.5){
  truth <- factor(truth, levels = c("NC","LC"))
  roc_obj <- pROC::roc(truth, prob, levels = c("NC","LC"), direction = "<", quiet = TRUE)

  # DeLong CI
  auc_val <- as.numeric(pROC::auc(roc_obj))
  ci_vals <- as.numeric(pROC::ci.auc(roc_obj, method = "delong"))

  # Youden (report as index/threshold; do NOT use it for Accuracy/etc.)
  best <- pROC::coords(
    roc_obj, x = "best", best.method = "youden",
    ret = c("threshold","sensitivity","specificity"),
    transpose = FALSE
  )
  youden_thr <- as.numeric(best["threshold"])
  youden_se  <- as.numeric(best["sensitivity"])
  youden_sp  <- as.numeric(best["specificity"])
  youden_J   <- youden_se + youden_sp - 1

  # Fixed cutoff=0.5 for classification metrics
  pred <- factor(ifelse(prob >= cutoff, "LC", "NC"), levels = c("NC","LC"))
  cm <- caret::confusionMatrix(pred, truth, positive = "LC")

  acc  <- unname(cm$overall["Accuracy"])
  sens <- unname(cm$byClass["Sensitivity"])
  spec <- unname(cm$byClass["Specificity"])
  ppv  <- unname(cm$byClass["Pos Pred Value"])
  npv  <- unname(cm$byClass["Neg Pred Value"])

  f1 <- ifelse((ppv + sens) > 0, 2 * ppv * sens / (ppv + sens), NA_real_)

  # Brier score
  y01 <- as.numeric(truth == "LC")
  brier <- mean((prob - y01)^2, na.rm = TRUE)

  data.frame(
    `AUC` = auc_val,
    `AUC_CI_lo` = ci_vals[1],
    `AUC_CI_hi` = ci_vals[3],
    `Youden_threshold` = youden_thr,
    `Youden_J` = youden_J,
    `cutoff_for_classification` = cutoff,
    Accuracy = acc,
    Sensitivity = sens,
    Specificity = spec,
    PPV = ppv,
    NPV = npv,
    F1 = f1,
    Brier = brier,
    check.names = FALSE
  )
}

probs <- list(
  LASSO = oof_lasso,
  XGBoost = oof_xgb,
  LightGBM = oof_lgb,
  SVM_rbf = oof_svmR
)

metrics_df <- do.call(rbind, lapply(names(probs), function(m){
  cbind(Model = m, calc_full_metrics(y0, probs[[m]], cutoff = 0.5))
}))
metrics_df[ , -1] <- lapply(metrics_df[ , -1, drop=FALSE], function(x) round(as.numeric(x), 4))
print(metrics_df)

write.csv(metrics_df, "Model_metrics_OOF_cutoff0.5_and_Youden.csv", row.names = FALSE)

## 4.3 DeLong paired test example (pooled OOF): LightGBM vs SVM_rbf
roc_lgb <- pROC::roc(y0, oof_lgb, levels = c("NC","LC"), direction = "<", quiet = TRUE)
roc_svm <- pROC::roc(y0, oof_svmR, levels = c("NC","LC"), direction = "<", quiet = TRUE)
print(pROC::roc.test(roc_lgb, roc_svm, paired = TRUE, method = "delong"))

## ================== 5) Stratified bootstrap (B=1000) of AUC on OOF ==================
bootstrap_auc_stratified <- function(truth, prob, B = 1000){
  truth <- factor(truth, levels = c("NC","LC"))
  idx_nc <- which(truth == "NC")
  idx_lc <- which(truth == "LC")
  n_nc <- length(idx_nc); n_lc <- length(idx_lc)

  aucs <- numeric(B)
  for (b in seq_len(B)) {
    s_nc <- sample(idx_nc, n_nc, replace = TRUE)
    s_lc <- sample(idx_lc, n_lc, replace = TRUE)
    idx  <- c(s_nc, s_lc)
    roc_b <- pROC::roc(truth[idx], prob[idx], levels = c("NC","LC"), direction = "<", quiet = TRUE)
    aucs[b] <- as.numeric(pROC::auc(roc_b))
  }
  aucs
}

set.seed(202)
boot_auc <- lapply(probs, function(p) bootstrap_auc_stratified(y0, p, B = 1000))
boot_sum <- do.call(rbind, lapply(names(boot_auc), function(m){
  x <- boot_auc[[m]]
  cbind(Model = m,
        mean = mean(x), sd = sd(x),
        q025 = quantile(x, 0.025),
        q50  = quantile(x, 0.50),
        q975 = quantile(x, 0.975))
}))
boot_sum[ , -1] <- apply(boot_sum[ , -1, drop=FALSE], 2, function(z) round(as.numeric(z), 4))
print(boot_sum)
write.csv(boot_sum, "AUC_bootstrap_B1000_on_OOF.csv", row.names = FALSE)


options(stringsAsFactors = FALSE)
if (.Platform$OS.type == "windows") try(windows(width = 10, height = 8), silent = TRUE)

req_pkgs <- c("readxl","matrixStats","limma","caret","lightgbm","pROC")
ip <- rownames(installed.packages())
for (p in req_pkgs) if (!(p %in% ip)) install.packages(p, dependencies = TRUE)
invisible(lapply(req_pkgs, library, character.only = TRUE))

set.seed(123)

lipid_path <- "feature.xlsx"

Kfold   <- 10
fdr_cut <- 0.05
smd_cut <- 0.5  
min_keep <- 5   

lgb_params <- list(
  objective = "binary",
  metric = "auc",
  learning_rate = 0.05,
  num_leaves = 31,
  min_data_in_leaf = 10,
  feature_fraction = 0.90,
  bagging_fraction = 0.80,
  bagging_freq = 1,
  max_depth = -1,
  verbosity = -1,
  feature_pre_filter = FALSE
)
nrounds_max <- 3000
early_stop  <- 150

sanitize_names <- function(v) {
  v2 <- gsub('[\\"\\[\\]\\{\\}:,]', "_", v)
  v2 <- gsub("[/;\\s\\t\\n\\r]+", "_", v2)
  v2 <- gsub("[^A-Za-z0-9_.-]", "_", v2)
  v2 <- gsub("_+", "_", v2)
  v2 <- gsub("^[_\\.]+|[_\\.]+$", "", v2)
  v2 <- ifelse(nchar(v2) == 0, "feat", v2)
  make.unique(v2, sep = "_")
}

# fold-wise z-score：fit on train, apply to test
zscore_train_test <- function(X_tr, X_te){
  mu  <- colMeans(X_tr, na.rm = TRUE)
  sdv <- apply(X_tr, 2, sd, na.rm = TRUE)
  sdv[!is.finite(sdv) | sdv == 0] <- 1

  Z_tr <- sweep(sweep(X_tr, 2, mu, "-"), 2, sdv, "/")
  Z_te <- sweep(sweep(X_te, 2, mu, "-"), 2, sdv, "/")

  Z_tr[!is.finite(Z_tr)] <- 0
  Z_te[!is.finite(Z_te)] <- 0
  list(Z_tr = Z_tr, Z_te = Z_te, mu = mu, sdv = sdv)
}

limma_select_in_train <- function(Z_tr, y_tr_factor, fdr_cut = 0.05, smd_cut = 0.5){
  y_tr_factor <- factor(y_tr_factor, levels = c("NC","LC"))
  idx_nc <- which(y_tr_factor == "NC")
  idx_lc <- which(y_tr_factor == "LC")

  m_nc <- matrixStats::colMeans2(Z_tr[idx_nc, , drop = FALSE])
  m_lc <- matrixStats::colMeans2(Z_tr[idx_lc, , drop = FALSE])
  absSMD <- abs(m_lc - m_nc)
  names(absSMD) <- colnames(Z_tr)

  expr <- t(Z_tr)  # lipids x samples
  design <- model.matrix(~0 + y_tr_factor)
  colnames(design) <- levels(y_tr_factor)

  fit  <- limma::lmFit(expr, design)
  cont <- limma::makeContrasts(LC_vs_NC = LC - NC, levels = design)
  fit2 <- limma::eBayes(limma::contrasts.fit(fit, cont), trend = TRUE)

  tt <- limma::topTable(fit2, coef = "LC_vs_NC", number = Inf, sort.by = "P")
  tt$Lipid <- rownames(tt)
  tt$absSMD_z <- absSMD[match(tt$Lipid, names(absSMD))]

  sel <- which(tt$adj.P.Val < fdr_cut & tt$absSMD_z >= smd_cut)
  selected <- tt$Lipid[sel]

  list(selected = selected, table = tt)
}

lip_raw <- readxl::read_excel("lipid.xlsx")
stopifnot(colnames(lip_raw)[1] %in% c("Name","name","ID","id"))

lipids_orig <- as.character(lip_raw[[1]])
X_mat <- t(as.matrix(lip_raw[,-1]))   
mode(X_mat) <- "numeric"
colnames(X_mat) <- lipids_orig
rownames(X_mat) <- colnames(lip_raw[,-1])

y_fac <- factor(ifelse(grepl("^L", rownames(X_mat)), "LC", "NC"), levels = c("NC","LC"))
y_bin <- as.integer(y_fac == "LC")  # 0/1 for LightGBM

lipids_safe <- sanitize_names(lipids_orig)
name_map <- data.frame(orig = lipids_orig, safe = lipids_safe, stringsAsFactors = FALSE)

X_safe <- X_mat
colnames(X_safe) <- lipids_safe

outer_folds <- caret::createFolds(y_fac, k = Kfold, returnTrain = FALSE)

oof_prob <- rep(NA_real_, length(y_bin))
fold_best_iter <- integer(length(outer_folds))
fold_nfeat <- integer(length(outer_folds))
fold_selected_orig <- vector("list", length(outer_folds))

for (i in seq_along(outer_folds)) {
  cat("Outer fold:", i, "\n")
  idx_te <- outer_folds[[i]]
  idx_tr <- setdiff(seq_along(y_bin), idx_te)

  Xtr0 <- X_mat[idx_tr, , drop = FALSE]
  Xte0 <- X_mat[idx_te, , drop = FALSE]
  ytr  <- y_fac[idx_tr]

  # fold-wise z-score (fit on outer-train only)
  zz <- zscore_train_test(Xtr0, Xte0)
  Ztr <- zz$Z_tr
  Zte <- zz$Z_te
  colnames(Ztr) <- colnames(Xtr0)
  colnames(Zte) <- colnames(Xtr0)

  sel_out <- limma_select_in_train(Ztr, ytr, fdr_cut = fdr_cut, smd_cut = smd_cut)
  selected_orig <- sel_out$selected
  tt_train <- sel_out$table

  if (length(selected_orig) < min_keep) {
    ord <- order(tt_train$adj.P.Val, -tt_train$absSMD_z)
    selected_orig <- unique(tt_train$Lipid[ord])[1:min(min_keep, nrow(tt_train))]
  }

  fold_selected_orig[[i]] <- selected_orig
  fold_nfeat[i] <- length(selected_orig)

  selected_safe <- name_map$safe[match(selected_orig, name_map$orig)]
  selected_safe <- selected_safe[!is.na(selected_safe)]

  Ztr_safe <- Ztr; colnames(Ztr_safe) <- name_map$safe
  Zte_safe <- Zte; colnames(Zte_safe) <- name_map$safe

  dtrain <- lightgbm::lgb.Dataset(
    data = as.matrix(Ztr_safe[, selected_safe, drop = FALSE]),
    label = y_bin[idx_tr]
  )

  inner_folds <- caret::createFolds(y_fac[idx_tr], k = 10, returnTrain = FALSE)

  set.seed(1000 + i)
  cv <- lightgbm::lgb.cv(
    params = lgb_params,
    data = dtrain,
    folds = inner_folds,
    nrounds = nrounds_max,
    early_stopping_rounds = early_stop,
    verbose = -1
  )
  best_iter <- cv$best_iter
  fold_best_iter[i] <- best_iter

  fit <- lightgbm::lgb.train(
    params = lgb_params,
    data = dtrain,
    nrounds = best_iter,
    verbose = -1
  )

  oof_prob[idx_te] <- as.numeric(predict(fit, as.matrix(Zte_safe[, selected_safe, drop = FALSE])))
}

stopifnot(all(is.finite(oof_prob)))
roc_oof <- pROC::roc(y_fac, oof_prob, levels = c("NC","LC"), direction = "<", quiet = TRUE)
auc_oof <- as.numeric(pROC::auc(roc_oof))
ci_oof  <- as.numeric(pROC::ci.auc(roc_oof, method = "delong"))

cat(sprintf("\nOOF AUC = %.3f (DeLong 95%% CI %.3f–%.3f)\n", auc_oof, ci_oof[1], ci_oof[3]))

fold_summary <- data.frame(
  Fold = seq_along(outer_folds),
  n_features = fold_nfeat,
  best_iter = fold_best_iter
)
write.csv(fold_summary, "LGBM_limmiFold_summary.csv", row.names = FALSE)

sel_long <- do.call(rbind, lapply(seq_along(fold_selected_orig), function(i){
  data.frame(Fold = i, Lipid = fold_selected_orig[[i]], stringsAsFactors = FALSE)
}))
write.csv(sel_long, "Fold_selected_lipids.csv", row.names = FALSE)

oof_df <- data.frame(SampleID = rownames(X_mat), Group = y_fac, OOF_prob = oof_prob)
write.csv(oof_df, "OOF_predictions_LGBM_limmaFold.csv", row.names = FALSE)

if (.Platform$OS.type == "windows") windows(width = 7.5, height = 6)
plot(roc_oof, lwd = 2.5, main = sprintf("OOF ROC (AUC=%.3f; DeLong CI %.3f–%.3f)", auc_oof, ci_oof[1], ci_oof[3]))


zz_all <- zscore_train_test(X_mat, X_mat)
Z_all <- zz_all$Z_tr
colnames(Z_all) <- lipids_orig

sel_all <- limma_select_in_train(Z_all, y_fac, fdr_cut = fdr_cut, smd_cut = smd_cut)
selected_final_orig <- sel_all$selected
tt_all <- sel_all$table

if (length(selected_final_orig) < min_keep) {
  ord <- order(tt_all$adj.P.Val, -tt_all$absSMD_z)
  selected_final_orig <- unique(tt_all$Lipid[ord])[1:min(min_keep, nrow(tt_all))]
}

selected_final_safe <- name_map$safe[match(selected_final_orig, name_map$orig)]
selected_final_safe <- selected_final_safe[!is.na(selected_final_safe)]

Z_all_safe <- Z_all; colnames(Z_all_safe) <- name_map$safe
dall <- lightgbm::lgb.Dataset(data = as.matrix(Z_all_safe[, selected_final_safe, drop = FALSE]),
                              label = y_bin)

set.seed(2024)
folds_all <- caret::createFolds(y_fac, k = 10, returnTrain = FALSE)
cv_all <- lightgbm::lgb.cv(
  params = lgb_params,
  data = dall,
  folds = folds_all,
  nrounds = nrounds_max,
  early_stopping_rounds = early_stop,
  verbose = -1
)
best_iter_all <- cv_all$best_iter
cat(sprintf("\nFinal model best_iter (CV-estimated) = %d\n", best_iter_all))

final_fit <- lightgbm::lgb.train(
  params = lgb_params,
  data = dall,
  nrounds = best_iter_all,
  verbose = -1
)

shap_mat <- predict(final_fit,
                    as.matrix(Z_all_safe[, selected_final_safe, drop = FALSE]),
                    predcontrib = TRUE)


shap_df <- as.data.frame(shap_mat)
bias_col <- ncol(shap_df)
colnames(shap_df) <- c(selected_final_safe, "BIAS")

shap_feat <- shap_df[, selected_final_safe, drop = FALSE]

shap_importance <- sort(colMeans(abs(as.matrix(shap_feat))), decreasing = TRUE)
imp_df <- data.frame(
  Feature_safe = names(shap_importance),
  MeanAbsSHAP = as.numeric(shap_importance),
  Feature_orig = name_map$orig[match(names(shap_importance), name_map$safe)],
  stringsAsFactors = FALSE
)
write.csv(imp_df, "SHAP_global_importance_meanAbs.csv", row.names = FALSE)

topN <- 20
top_safe <- imp_df$Feature_safe[1:min(topN, nrow(imp_df))]
top_orig <- imp_df$Feature_orig[1:min(topN, nrow(imp_df))]

col_map <- function(x){
  x <- as.numeric(scale(x))
  x <- pmax(pmin(x, 2), -2)
  # -2..2 -> 0..1
  u <- (x + 2) / 4
  rgb(u, 0, 1 - u, alpha = 0.65)
}

if (.Platform$OS.type == "windows") windows(width = 10, height = 7)
par(mar = c(5, 12, 2, 2))
plot(NA, xlim = range(as.matrix(shap_feat[, top_safe, drop=FALSE])),
     ylim = c(0.5, length(top_safe) + 0.5),
     yaxt = "n", xlab = "SHAP value", ylab = "", main = "SHAP beeswarm (Top features)")
axis(2, at = seq_along(top_safe), labels = rev(top_orig), las = 2)

for (j in seq_along(top_safe)) {
  f_safe <- top_safe[j]
  f_orig <- top_orig[j]
  y_base <- length(top_safe) - j + 1

  sv <- shap_feat[[f_safe]]
  fv <- Z_all_safe[, f_safe]  # z-space feature value
  yy <- y_base + runif(length(sv), -0.25, 0.25)

  points(sv, yy, pch = 16, cex = 0.8, col = col_map(fv))
}
abline(v = 0, lty = 2, col = "grey50")

png("SHAP_beeswarm_Top20.png", width = 1800, height = 1200, res = 200)
par(mar = c(5, 12, 2, 2))
plot(NA, xlim = range(as.matrix(shap_feat[, top_safe, drop=FALSE])),
     ylim = c(0.5, length(top_safe) + 0.5),
     yaxt = "n", xlab = "SHAP value", ylab = "", main = "SHAP beeswarm (Top features)")
axis(2, at = seq_along(top_safe), labels = rev(top_orig), las = 2)
for (j in seq_along(top_safe)) {
  f_safe <- top_safe[j]
  sv <- shap_feat[[f_safe]]
  fv <- Z_all_safe[, f_safe]
  y_base <- length(top_safe) - j + 1
  yy <- y_base + runif(length(sv), -0.25, 0.25)
  points(sv, yy, pch = 16, cex = 0.8, col = col_map(fv))
}
abline(v = 0, lty = 2, col = "grey50")
dev.off()


windows(width = 9, height = 8)  
library(extrafont)

library(readxl)

raw_data <- read_excel("feature.xlsx")

data <- as.data.frame(raw_data)
rownames(data) <- data[[1]]  
data <- data[, -1]  

group <- ifelse(grepl("^L", colnames(data)), "Lung Cancer", "Normal")
group <- as.factor(group)

X <- t(data)
X <- as.data.frame(X)
X <- as.data.frame(sapply(X, as.numeric))
X[is.na(X)] <- 0

X_scaled <- scale(X)
X_scaled <- as.data.frame(X_scaled)
X_scaled[is.na(X_scaled)] <- 0

var_zero <- apply(X_scaled, 2, sd) == 0
X_scaled_filtered <- X_scaled[, !var_zero]


library(ropls)
set.seed(123)
opls_model <- opls(X_scaled_filtered, group, predI = 1, orthoI = 1, permI = 0)
opls_scores <- data.frame(
  p1 = opls_model@scoreMN[, 1],   
  o1 = opls_model@orthoScoreMN[, 1],  
  Group = group
)

p4 <- ggplot(opls_scores, aes(x = p1, y = o1, color = Group)) +
  geom_point(size = 3, alpha = 0.8) +
  stat_ellipse(level = 0.95, aes(fill = Group), geom = "polygon", alpha = 0.2, color = NA) +
  labs(title = "OPLS-DA Analysis", x = "Predictive Score (p1)", y = "Orthogonal Score (o1)") +
  theme_minimal() +
  scale_color_brewer(palette = "Set1") +
  scale_fill_brewer(palette = "Set1")
  theme(text = element_text(family = "Times New Roman"))
print(p4)


library(ggplot2)
var_explained <- 100 * opls_model@modelDF[1:2, "R2X(cum)"]  

pc1_var <- var_explained[1]
pc2_var <- var_explained[2] - var_explained[1]
windowsFonts(`Times New Roman` = windowsFont("Times New Roman"))


p4 <- ggplot(opls_scores, aes(x = p1, y = o1, color = Group)) +
  geom_point(size = 3, alpha = 0.8) +
  stat_ellipse(level = 0.95, aes(fill = Group), geom = "polygon", alpha = 0.2, color = NA) +
  labs(title = "OPLS-DA Score Plot",
       x = paste0("PC1 (", round(pc1_var, 1), "%)"),
       y = paste0("PC2 (", round(pc2_var, 1), "%)")) +
  scale_color_brewer(palette = "Set1") +
  scale_fill_brewer(palette = "Set1") +
  theme_minimal(base_family = "Times New Roman") +
  theme(
    plot.title = element_text(hjust = 0.5),
    legend.title = element_blank()
  )

print(p4)


set.seed(123)  
opls_perm_model <- opls(
  X_scaled_filtered, 
  group,
  predI = 1,
  orthoI = 1,
  permI = 200  
)

perm_plot <- plot(opls_perm_model, typeVc = "permutation")
theme(text = element_text(family = "Times New Roman"))
print(perm_plot)

perm_results <- getSummaryDF(opls_perm_model)
print(perm_results[, c("R2Y(cum)", "Q2(cum)", "pQ2")])


library(ropls)
library(ggplot2)
library(dplyr)
library(tibble)

vip_vec <- ropls::getVipVn(opls_model)   # named numeric vector
vip_df <- tibble(Feature = names(vip_vec),
                 VIP = as.numeric(vip_vec)) %>%
  arrange(desc(VIP))

write.csv(vip_df, file = "VIP_scores_all.csv", row.names = FALSE)

vip_top <- vip_df %>% slice_head(n = 30) %>%
  mutate(Feature = factor(Feature, levels = rev(Feature)))

p_vip <- ggplot(vip_top, aes(x = Feature, y = VIP)) +
  geom_col() +
  coord_flip() +
  geom_hline(yintercept = 1, linetype = "dashed") +
  labs(title = "Top VIP features from OPLS-DA",
       x = NULL, y = "VIP") +
  theme_minimal(base_family = "Times New Roman")

print(p_vip)

vip_sel <- vip_df %>% filter(VIP >= 1) %>% pull(Feature)

X_vip <- X_scaled_filtered[, vip_sel, drop = FALSE]

pca_vip <- prcomp(X_vip, center = FALSE, scale. = FALSE)
pca_var <- (pca_vip$sdev^2) / sum(pca_vip$sdev^2) * 100

pca_scores <- as.data.frame(pca_vip$x[, 1:2])
pca_scores$Group <- group

p_pca_vip <- ggplot(pca_scores, aes(x = PC1, y = PC2, color = Group)) +
  geom_point(size = 3, alpha = 0.8) +
  stat_ellipse(level = 0.95, aes(fill = Group),
               geom = "polygon", alpha = 0.2, color = NA) +
  labs(title = "PCA based on VIP-selected features (VIP ≥ 1)",
       x = paste0("PC1 (", round(pca_var[1], 1), "%)"),
       y = paste0("PC2 (", round(pca_var[2], 1), "%)")) +
  scale_color_brewer(palette = "Set1") +
  scale_fill_brewer(palette = "Set1") +
  theme_minimal(base_family = "Times New Roman") +
  theme(plot.title = element_text(hjust = 0.5),
        legend.title = element_blank())

print(p_pca_vip)

library(ggplot2)
library(dplyr)


vip_df <- read.csv(vip_csv, stringsAsFactors = FALSE, check.names = FALSE)

if (!all(c("Feature", "VIP") %in% colnames(vip_df))) {
  colnames(vip_df)[1:2] <- c("Feature", "VIP")
}
vip_df$VIP <- as.numeric(vip_df$VIP)
vip_df <- vip_df %>% filter(!is.na(VIP)) %>% arrange(desc(VIP))

top_n <- 30
vip_top <- vip_df %>%
  slice_head(n = top_n) %>%
  mutate(Feature = factor(Feature, levels = rev(Feature)))

if (.Platform$OS.type == "windows") {
  windowsFonts(`Times New Roman` = windowsFont("Times New Roman"))
}

p_vip_bar <- ggplot(vip_top, aes(x = Feature, y = VIP)) +
  geom_col(width = 0.75) +
  coord_flip() +
  geom_hline(yintercept = 1, linetype = "dashed") +
  labs(
    title = paste0("Top ", top_n, " VIP features (OPLS-DA)"),
    x = NULL,
    y = "VIP score"
  ) +
  theme_minimal(base_family = "Times New Roman") +
  theme(plot.title = element_text(hjust = 0.5))

print(p_vip_bar)


windows(width = 9, height = 8)

library(extrafont)
library(readxl)
library(ggplot2)
library(umap)
library(Rtsne)


path <- "feature.xlsx"

raw_data <- read_excel(path)

data <- as.data.frame(raw_data)
rownames(data) <- data[[1]]
data <- data[, -1, drop = FALSE]

group <- ifelse(grepl("^L", colnames(data)), "Lung Cancer", "Normal")
group <- as.factor(group)

X <- t(data)
X <- as.data.frame(X)
X <- as.data.frame(lapply(X, function(x) as.numeric(as.character(x))))
X[is.na(X)] <- 0

X_scaled <- scale(X)
X_scaled <- as.data.frame(X_scaled)
X_scaled[is.na(X_scaled)] <- 0

var_zero <- apply(X_scaled, 2, sd) == 0
X_scaled_filtered <- if (any(!var_zero)) X_scaled[, !var_zero, drop = FALSE] else X_scaled

pca_result <- prcomp(X_scaled_filtered, center = TRUE, scale. = TRUE)
pca_df <- as.data.frame(pca_result$x[, 1:2, drop = FALSE])
pca_df$Group <- group

set.seed(123)
umap_result <- umap(X_scaled_filtered)
umap_df <- as.data.frame(umap_result$layout)
colnames(umap_df) <- c("UMAP1", "UMAP2")
umap_df$Group <- group

set.seed(123)
tsne_result <- Rtsne(X_scaled_filtered, dims = 2, perplexity = 10, verbose = TRUE, max_iter = 1000)
tsne_df <- as.data.frame(tsne_result$Y)
colnames(tsne_df) <- c("tSNE1", "tSNE2")
tsne_df$Group <- group


explained_var <- pca_result$sdev^2 / sum(pca_result$sdev^2)
percent_pc1 <- round(explained_var[1] * 100, 1)
percent_pc2 <- round(explained_var[2] * 100, 1)
xlab_text <- paste0("PC1 (", percent_pc1, "%)")
ylab_text <- paste0("PC2 (", percent_pc2, "%)")

p1 <- ggplot(pca_df, aes(x = PC1, y = PC2, color = Group)) +
  geom_point(size = 3, alpha = 0.8) +
  stat_ellipse(level = 0.95, aes(fill = Group), geom = "polygon", alpha = 0.2, color = NA) +
  labs(title = "PCA Analysis", x = xlab_text, y = ylab_text) +
  theme_minimal() +
  scale_color_brewer(palette = "Set1") +
  scale_fill_brewer(palette = "Set1") +
  theme(text = element_text(family = "Times New Roman"))

p2 <- ggplot(umap_df, aes(x = UMAP1, y = UMAP2, color = Group)) +
  geom_point(size = 3, alpha = 0.8) +
  stat_ellipse(level = 0.95, aes(fill = Group), geom = "polygon", alpha = 0.2, color = NA) +
  labs(title = "UMAP Analysis", x = "UMAP1", y = "UMAP2") +
  theme_minimal() +
  scale_color_brewer(palette = "Set1") +
  scale_fill_brewer(palette = "Set1") +
  theme(text = element_text(family = "Times New Roman"))

p3 <- ggplot(tsne_df, aes(x = tSNE1, y = tSNE2, color = Group)) +
  geom_point(size = 3, alpha = 0.8) +
  stat_ellipse(level = 0.95, aes(fill = Group), geom = "polygon", alpha = 0.2, color = NA) +
  labs(title = "t-SNE Analysis", x = "tSNE1", y = "tSNE2") +
  theme_minimal() +
  scale_color_brewer(palette = "Set1") +
  scale_fill_brewer(palette = "Set1") +
  theme(text = element_text(family = "Times New Roman"))

print(p1)
print(p2)
print(p3)


windows(width = 9, height = 8)  library(extrafont)

library(readxl)

raw_data <- read_excel("feature.xlsx")

data <- as.data.frame(raw_data)
rownames(data) <- data[[1]]  
data <- data[, -1]  

group <- ifelse(grepl("^L", colnames(data)), "Lung Cancer", "Normal")
group <- as.factor(group)

X <- t(data)
X <- as.data.frame(X)
X <- as.data.frame(sapply(X, as.numeric))
X[is.na(X)] <- 0

X_scaled <- scale(X)
X_scaled <- as.data.frame(X_scaled)
X_scaled[is.na(X_scaled)] <- 0

var_zero <- apply(X_scaled, 2, sd) == 0
X_scaled_filtered <- X_scaled[, !var_zero]


windows(width = 9, height = 8)   
library(extrafont)
library(readxl)
library(ggplot2)
library(dplyr)
library(magrittr)
library(pheatmap)


file_path <- "C:/Users/Admin/Desktop/Compounds_corrected.xlsx"

raw_data <- read_excel(file_path, sheet = "Corrected_Compounds_Values")


data <- as.data.frame(raw_data, check.names = FALSE)


original_names <- as.character(data[[1]])                 
feature_ids <- make.unique(original_names, sep = "_dup")   
feature_map <- data.frame(
  FeatureID = feature_ids,
  Original_Name = original_names,
  stringsAsFactors = FALSE
)

rownames(data) <- feature_ids
data <- data[, -1, drop = FALSE]   


ln_cols <- grep("^(L|N)\\d+$", colnames(data), value = TRUE)
data <- data[, ln_cols, drop = FALSE]


group <- ifelse(grepl("^L", colnames(data)), "Lung Cancer", "Normal")
group <- factor(group, levels = c("Normal", "Lung Cancer"))

data_log2 <- log2(data + 1)


X_log <- t(data_log2)
X_log <- as.data.frame(X_log, check.names = FALSE)
X_log <- as.data.frame(sapply(X_log, as.numeric))
X_log[is.na(X_log)] <- 0


X_scaled <- scale(X_log)
X_scaled <- as.data.frame(X_scaled, check.names = FALSE)
X_scaled[is.na(X_scaled)] <- 0


var_zero <- apply(X_scaled, 2, sd) == 0
X_scaled_filtered <- X_scaled[, !var_zero, drop = FALSE]
X_log_filtered <- X_log[, !var_zero, drop = FALSE]


X_log_filtered$Group <- group
lipid_names <- colnames(X_log_filtered)[!colnames(X_log_filtered) %in% "Group"]

results <- data.frame(
  FeatureID = lipid_names,
  log2FC = NA,
  P.value = NA,
  stringsAsFactors = FALSE
)

for (i in seq_along(lipid_names)) {
  lipid <- lipid_names[i]
  
  group1 <- X_log_filtered[X_log_filtered$Group == "Lung Cancer", lipid]
  group2 <- X_log_filtered[X_log_filtered$Group == "Normal", lipid]
  

  log2fc <- mean(group1, na.rm = TRUE) - mean(group2, na.rm = TRUE)
  
  p <- tryCatch(
    t.test(group1, group2)$p.value,
    error = function(e) NA
  )
  
  results$log2FC[i] <- log2fc
  results$P.value[i] <- p
}


results <- left_join(results, feature_map, by = "FeatureID")


results$Significant <- with(
  results,
  ifelse(P.value < 0.05 & abs(log2FC) > 0.75,
         ifelse(log2FC > 0.75, "Up", "Down"),
         "NS")
)


volcano_plot <- ggplot(results, aes(x = log2FC, y = -log10(P.value), color = Significant)) +
  geom_point(size = 3.5, alpha = 0.9) +
  scale_color_manual(values = c("Up" = "#8B0000", "Down" = "#006400", "NS" = "grey")) +
  geom_vline(xintercept = c(-0.75, 0.75), linetype = "dashed") +
  geom_hline(yintercept = -log10(0.05), linetype = "dashed") +
  labs(title = "Volcano Plot: Lung Cancer vs Normal (Corrected Data)",
       x = "log2 Fold Change",
       y = "-log10(P value)",
       color = "Regulation") +
  theme_bw() +
  theme(text = element_text(family = "Times New Roman"))

print(volcano_plot)


ggsave("Volcano_Plot_Corrected_LungCancer_vs_Normal.png",
       plot = volcano_plot, width = 8, height = 6, dpi = 600)


library(pheatmap)

top50_lipids <- head(diff_lipids$Feature, 50)

heatmap_data <- X_scaled_filtered[, top50_lipids]
rownames(heatmap_data) <- rownames(X_scaled_filtered)

sample_order <- order(group)
heatmap_data_ordered <- heatmap_data[sample_order, ]
annotation_row_ordered <- data.frame(Group = group[sample_order])
rownames(annotation_row_ordered) <- rownames(heatmap_data_ordered)

heatmap_matrix <- t(heatmap_data_ordered)

custom_colors <- colorRampPalette(c("#006400", "white", "#8B0000"))(100)

ann_colors <- list(
  Group = c("Lung Cancer" = "#8B0000", 
            "Normal" = "#006400")      
)

pheatmap(heatmap_matrix,
         annotation_col = annotation_row_ordered,
         annotation_colors = ann_colors,
         color = custom_colors,        
         scale = "row",                
         cluster_cols = FALSE,         
         cluster_rows = TRUE,          
         show_colnames = FALSE,
         fontsize_row = 8,
         fontsize_col = 10,
         main = "Top 50 Differential Lipids",
         family = "Times New Roman")


windows(width = 9, height = 8)

library(readxl)
library(dplyr)
library(pheatmap)
library(extrafont)

raw_data <- read_excel("feature.xlsx")
data <- as.data.frame(raw_data)
rownames(data) <- data[[1]]
data <- data[, -1]


X <- as.data.frame(t(data))
rownames(X) <- colnames(data)


X_num <- as.data.frame(sapply(X, as.numeric))
rownames(X_num) <- rownames(X)


X_scaled <- scale(X_num)
X_scaled <- as.data.frame(X_scaled)
rownames(X_scaled) <- rownames(X_num)
X_scaled[is.na(X_scaled)] <- 0


var_zero <- apply(X_scaled, 2, sd) == 0
X_scaled_filtered <- X_scaled[, !var_zero]
rownames(X_scaled_filtered) <- rownames(X_scaled)


group <- ifelse(grepl("^L", rownames(X_scaled_filtered)), "Lung Cancer", "Normal")
group <- factor(group, levels = c("Lung Cancer", "Normal"))


lipid_names <- colnames(X_scaled_filtered)
results <- data.frame(Feature = lipid_names, log2FC = NA, P.value = NA)

for (i in seq_along(lipid_names)) {
  lipid <- lipid_names[i]
  group1 <- X_scaled_filtered[group == "Lung Cancer", lipid]
  group2 <- X_scaled_filtered[group == "Normal", lipid]
  log2fc <- mean(group1) - mean(group2)
  p <- tryCatch(t.test(group1, group2)$p.value, error = function(e) NA)
  results$log2FC[i] <- log2fc
  results$P.value[i] <- p
}

results$Significant <- with(results, ifelse(P.value < 0.05 & abs(log2FC) > 0.75,
                                            ifelse(log2FC > 0.75, "Up", "Down"), "NS"))
diff_lipids <- results %>% filter(Significant != "NS") %>% arrange(desc(abs(log2FC)))


clinical_info <- read_excel("sample.xlsx")
clinical_info <- as.data.frame(clinical_info)
rownames(clinical_info) <- clinical_info$Number


clinical_info$Gender <- factor(clinical_info$Gender, levels = c(1,2), labels = c("Male", "Female"))
clinical_info$`Drink history` <- factor(clinical_info$`Drink history`, levels = c(1,2), labels = c("Yes", "No"))
clinical_info$`Smoking history` <- factor(clinical_info$`Smoking history`, levels = c(1,2), labels = c("Yes", "No"))
clinical_info$KPS <- factor(clinical_info$KPS, levels = c(100,90,80), labels = c("100", "90", "80"))


top50_lipids <- head(diff_lipids$Feature, 50)
heatmap_data <- X_scaled_filtered[, top50_lipids]


sample_order <- order(group)
heatmap_data_ordered <- heatmap_data[sample_order, ]


heatmap_data_t <- t(heatmap_data_ordered)

annotation_col <- data.frame(
  Group = group[sample_order],
  Gender = clinical_info[rownames(heatmap_data_ordered), "Gender"],
  Drink = clinical_info[rownames(heatmap_data_ordered), "Drink history"],
  Smoking = clinical_info[rownames(heatmap_data_ordered), "Smoking history"],
  KPS = clinical_info[rownames(heatmap_data_ordered), "KPS"]
)
rownames(annotation_col) <- rownames(heatmap_data_ordered)


custom_colors <- colorRampPalette(c("#006400", "white", "#8B0000"))(100)

ann_colors <- list(
  Group = c("Lung Cancer" = "#006400", "Normal" = "#8B0000"),
  Gender = c("Male" = "#ccebc5", "Female" = "#decbe4"),
  Drink = c("Yes" = "#fed9a6", "No" = "#ffffcc"),
  Smoking = c("Yes" = "#fddaec", "No" = "#e5f5e0"),
  KPS = c("100" = "#f7f4f9", "90" = "#dadaeb", "80" = "#bcbddc")
)

if (.Platform$OS.type == "windows") {
  windowsFonts(`Times New Roman` = windowsFont("Times New Roman"))
}
op <- par(family = "Times New Roman") 
on.exit(par(op), add = TRUE)           

pheatmap(
  heatmap_data_t,
  annotation_col = annotation_col,
  annotation_colors = ann_colors,
  color = custom_colors,
  scale = "row",
  cluster_cols = FALSE,
  cluster_rows = FALSE,
  show_colnames = FALSE,
  fontsize = 10,
  fontsize_row = 8,
  fontsize_col = 10,
  main = "Top 50 Differential Lipids with Clinical Annotations",
  border_color = NA
)


windows(width = 9, height = 8)

library(readxl)
library(dplyr)
library(pheatmap)
library(extrafont)

raw_data <- read_excel("feature.xlsx")
data <- as.data.frame(raw_data)
rownames(data) <- data[[1]]
data <- data[, -1]

X <- as.data.frame(t(data))
rownames(X) <- colnames(data)

X_num <- as.data.frame(sapply(X, as.numeric))
rownames(X_num) <- rownames(X)

X_scaled <- scale(X_num)
X_scaled <- as.data.frame(X_scaled)
rownames(X_scaled) <- rownames(X_num)
X_scaled[is.na(X_scaled)] <- 0

var_zero <- apply(X_scaled, 2, sd) == 0
X_scaled_filtered <- X_scaled[, !var_zero]
rownames(X_scaled_filtered) <- rownames(X_scaled)

group <- ifelse(grepl("^L", rownames(X_scaled_filtered)), "Lung Cancer", "Normal")
group <- factor(group, levels = c("Lung Cancer", "Normal"))

lipid_names <- colnames(X_scaled_filtered)
results <- data.frame(Feature = lipid_names, log2FC = NA, P.value = NA)

for (i in seq_along(lipid_names)) {
  lipid <- lipid_names[i]
  group1 <- X_scaled_filtered[group == "Lung Cancer", lipid]
  group2 <- X_scaled_filtered[group == "Normal", lipid]
  log2fc <- mean(group1) - mean(group2)
  p <- tryCatch(t.test(group1, group2)$p.value, error = function(e) NA)
  results$log2FC[i] <- log2fc
  results$P.value[i] <- p
}

results$Significant <- with(results, ifelse(P.value < 0.05 & abs(log2FC) > 0.75,
                                            ifelse(log2FC > 0.75, "Up", "Down"), "NS"))
diff_lipids <- results %>% filter(Significant != "NS") %>% arrange(desc(abs(log2FC)))

clinical_info <- read_excel("sample.xlsx")
clinical_info <- as.data.frame(clinical_info)
rownames(clinical_info) <- clinical_info$Number

clinical_info$Gender <- factor(clinical_info$Gender, levels = c(1,2), labels = c("Male", "Female"))
clinical_info$`Drink history` <- factor(clinical_info$`Drink history`, levels = c(1,2), labels = c("Yes", "No"))
clinical_info$`Smoking history` <- factor(clinical_info$`Smoking history`, levels = c(1,2), labels = c("Yes", "No"))
clinical_info$KPS <- factor(clinical_info$KPS, levels = c(100,90,80), labels = c("100", "90", "80"))


top50_lipids <- head(diff_lipids$Feature, 50)
heatmap_data <- X_scaled_filtered[, top50_lipids]


sample_order <- order(group)
heatmap_data_ordered <- heatmap_data[sample_order, ]


heatmap_data_t <- t(heatmap_data_ordered)


annotation_col <- data.frame(
  Group = group[sample_order],
  Gender = clinical_info[rownames(heatmap_data_ordered), "Gender"],
  Drink = clinical_info[rownames(heatmap_data_ordered), "Drink history"],
  Smoking = clinical_info[rownames(heatmap_data_ordered), "Smoking history"],
  KPS = clinical_info[rownames(heatmap_data_ordered), "KPS"]
)
rownames(annotation_col) <- rownames(heatmap_data_ordered)


custom_colors <- colorRampPalette(c("#006400", "white", "#8B0000"))(100)

ann_colors <- list(
  Group = c("Lung Cancer" = "#006400", "Normal" = "#8B0000"),
  Gender = c("Male" = "#ccebc5", "Female" = "#decbe4"),
  Drink = c("Yes" = "#fed9a6", "No" = "#ffffcc"),
  Smoking = c("Yes" = "#fddaec", "No" = "#e5f5e0"),
  KPS = c("100" = "#f7f4f9", "90" = "#dadaeb", "80" = "#bcbddc")
)

if (.Platform$OS.type == "windows") {
  windowsFonts(`Times New Roman` = windowsFont("Times New Roman"))
}
op <- par(family = "Times New Roman")  
on.exit(par(op), add = TRUE)          

pheatmap(
  heatmap_data_t,
  annotation_col = annotation_col,
  annotation_colors = ann_colors,
  color = custom_colors,
  scale = "row",
  cluster_cols = FALSE,
  cluster_rows = FALSE,
  show_colnames = FALSE,
  fontsize = 10,
  fontsize_row = 8,
  fontsize_col = 10,
  main = "Top 50 Differential Lipids with Clinical Annotations",
  border_color = NA
)
