# Supplementary material for: HPLC-HRMS and interpretable machine learning decipher serum lipidomic signatures in NSCLC
Source: PeerJ. 2026 Jul 8;14:e21504. doi: 10.7717/peerj.21504 (PMC13355613; doi:10.7717/peerj.21504)
Supplement: Supplemental Information 4 [file peerj-14-21504-s004.txt]

rm(list = ls())
graphics.off()
options(stringsAsFactors = FALSE)

library(readxl)
library(ggplot2)
library(ropls)

# ===============================
# 1. Input file
# ===============================

infile <- "Supplementary feature matrix.xlsx"
sheet_name <- "Matrix"

out_pdf <- "OPLSDA_score_plot_452.pdf"

if (!file.exists(infile)) {
  stop("Input file not found. Please place this R script and the Excel file in the same folder.")
}

# ===============================
# 2. 
# ===============================

raw_data <- read_excel(infile, sheet = sheet_name)
raw_data <- as.data.frame(raw_data)

feature_name <- make.unique(as.character(raw_data[[1]]), sep = "__dup")

sample_cols <- grep("^(L|N)[0-9]+$", colnames(raw_data), value = TRUE)

if (length(sample_cols) == 0) {
  stop("No L or N sample columns were detected. Please check the sample column names.")
}

mat <- raw_data[, sample_cols, drop = FALSE]
mat <- as.data.frame(lapply(mat, function(x) as.numeric(as.character(x))))
mat <- as.matrix(mat)

rownames(mat) <- feature_name
colnames(mat) <- sample_cols

mat[is.na(mat)] <- 0

# ===============================
# 3. Prepare data for OPLS-DA
# ===============================

# The input matrix is the final processed matrix; therefore, no additional log2 transformation is applied.
feat_sd <- apply(mat, 1, sd, na.rm = TRUE)
mat <- mat[!is.na(feat_sd) & feat_sd > 0, , drop = FALSE]

X <- t(mat)

group <- ifelse(grepl("^L", rownames(X)), "Lung Cancer", "Normal")
group <- factor(group, levels = c("Lung Cancer", "Normal"))

X_scaled <- scale(X)

bad_col <- apply(X_scaled, 2, function(z) {
  any(is.na(z) | is.nan(z) | is.infinite(z))
})

if (any(bad_col)) {
  X_scaled <- X_scaled[, !bad_col, drop = FALSE]
}

# ===============================
# 4. Fit OPLS-DA model
# ===============================

set.seed(123)

tmp_pdf <- tempfile(fileext = ".pdf")

pdf(tmp_pdf, width = 10, height = 8)

opls_model <- opls(
  X_scaled,
  group,
  predI = 1,
  orthoI = 1,
  permI = 0
)

dev.off()
unlink(tmp_pdf)

# ===============================
# 5. Extract OPLS-DA scores
# ===============================

opls_scores <- data.frame(
  p1 = opls_model@scoreMN[, 1],
  o1 = opls_model@orthoScoreMN[, 1],
  Group = group,
  Sample = rownames(X_scaled)
)

# ===============================
# 6. Axis labels
# ===============================

get_r2x_axis <- function(model) {
  md <- model@modelDF
  
  if ("R2X" %in% colnames(md)) {
    vals <- as.numeric(md[, "R2X"])
    vals <- vals[is.finite(vals)]
    p1 <- ifelse(length(vals) >= 1, vals[1] * 100, NA)
    o1 <- ifelse(length(vals) >= 2, vals[2] * 100, NA)
    
  } else if ("R2X(cum)" %in% colnames(md)) {
    vals <- as.numeric(md[, "R2X(cum)"])
    vals <- vals[is.finite(vals)]
    p1 <- ifelse(length(vals) >= 1, vals[1] * 100, NA)
    o1 <- ifelse(length(vals) >= 2, (vals[2] - vals[1]) * 100, NA)
    
  } else {
    p1 <- NA
    o1 <- NA
  }
  
  c(p1 = p1, o1 = o1)
}

axis_r2x <- get_r2x_axis(opls_model)

x_lab <- ifelse(
  is.na(axis_r2x["p1"]),
  "PC1",
  paste0("PC1 (", round(axis_r2x["p1"], 1), "%)")
)

y_lab <- ifelse(
  is.na(axis_r2x["o1"]),
  "PC2",
  paste0("PC2 (", round(axis_r2x["o1"], 1), "%)")
)

# ===============================
# 7. Generate PDF score plot
# ===============================

p_opls <- ggplot(opls_scores, aes(x = p1, y = o1, color = Group, fill = Group)) +
  stat_ellipse(
    level = 0.95,
    geom = "polygon",
    alpha = 0.22,
    color = NA
  ) +
  geom_point(size = 2.6, alpha = 0.9) +
  scale_color_manual(
    values = c(
      "Lung Cancer" = "#E64B4B",
      "Normal" = "#4C90C3"
    )
  ) +
  scale_fill_manual(
    values = c(
      "Lung Cancer" = "#E64B4B",
      "Normal" = "#4C90C3"
    )
  ) +
  labs(
    x = x_lab,
    y = y_lab
  ) +
  theme_minimal(base_family = "serif") +
  theme(
    panel.grid.major = element_line(color = "grey90", linewidth = 0.4),
    panel.grid.minor = element_line(color = "grey95", linewidth = 0.3),
    
    axis.title.x = element_text(size = 14, face = "bold", color = "black", margin = margin(t = 18)),
    axis.title.y = element_text(size = 14, face = "bold", color = "black", margin = margin(r = 18)),
    axis.text = element_text(size = 12, color = "black"),
    
    legend.title = element_blank(),
    legend.text = element_text(size = 12, face = "bold", color = "black"),
    legend.position = "right",
    
    plot.margin = margin(20, 25, 20, 20)
  )

ggsave(
  filename = out_pdf,
  plot = p_opls,
  width = 8.5,
  height = 6.8,
  units = "in"
)

cat("OPLS-DA PDF score plot has been generated:", out_pdf, "\n")
