# Supplementary material for: HPLC-HRMS and interpretable machine learning decipher serum lipidomic signatures in NSCLC
Source: PeerJ. 2026 Jul 8;14:e21504. doi: 10.7717/peerj.21504 (PMC13355613; doi:10.7717/peerj.21504)
Supplement: Supplemental Information 5 [file peerj-14-21504-s005.xlsx]

## Sheet: Matrix
Name	L1	L2	L3	L4	L5	L6	L7	L8	L9	L10	L11	L12	L13	L14	L15	L16	L17	L18	L19	L20	L21	L22	L23	L24	L25	L26	L27	L28	L29	L30	L31	L32	L33	L34	L35	L36	L37	L38	L39	L40	N1	N2	N3	N4	N5	N6	N7	N8	N9
Palmitic Acid	3.59722e+07	4.46821e+07	2.7258e+07	3.48701e+07	3.65727e+07	2.36123e+07	3.18127e+07	2.9813e+07	3.43535e+07	3.24443e+07	2.03954e+07	1.87761e+07	1.3593e+07	3.57308e+07	1.01617e+07	2.05189e+07	1.60401e+07	2.88971e+07	2.09988e+07	3.55313e+07	2.87796e+07	1.40143e+07	1.946e+07	4.70928e+06	1.08094e+07	1.95081e+07	1.79616e+07	1.56295e+07	1.47386e+07	6.64819e+06	1.35039e+07	1.99481e+07	1.66716e+07	2.43669e+07	3.21356e+07	9.31594e+06	2.15817e+07	3.25203e+07	2.07652e+07	1.59632e+07	8.90466e+06	1.35853e+07	9.71065e+06	1.61107e+07	1.43197e+07	1.80679e+07	1.81824e+07	1.68367e+07	1.90916e+07
3-hydroxyoctanoylcarnitine	476135	360589	181625	651472	371094	374095	352422	320341	380102	440807	209762	222987	123769	380575	144138	229932	209652	156503	494777	291930	287329	140692	228477	135987	115819	192783	197584	233315	714174	117501	256613	256474	317267	231303	229876	256056	534451	114942	282976	200971	202854	117490	69800.6	307132	180642	369450	188296	337164	200071
CAR 8:0	1.42567e+06	1.59421e+06	885932	3.61585e+06	1.94665e+06	647632	850833	558164	655930	1.02497e+06	1.35943e+06	1.47878e+06	342277	2.59595e+06	698513	845174	365189	859651	1.89141e+06	874545	1.50715e+06	689595	578744	850936	507068	1.11325e+06	386004	1.3105e+06	2.06498e+06	454087	851058	558936	901461	616636	806224	855528	2.82718e+06	1.12803e+06	753619	487797	1.3108e+06	344246	828789	551124	804539	2.69435e+06	1.06617e+06	2.87724e+06	822607
CAR 10:2	742754	610095	332085	601533	608908	408040	368825	332300	145787	832230	399177	462186	185141	776593	183986	324088	218717	239252	737619	258490	555062	258494	216425	608538	374636	948164	200682	810116	709188	199928	251130	421335	673916	413337	448747	227311	941107	341035	502970	382890	363340	153352	250832	245420	214756	397328	379222	1.25112e+06	299234
Arachidonoyl amine	1.3876e+06	2.01668e+06	368073	460005	3.36904e+06	270388	228879	231929	180610	306018	963368	355542	524262	749260	203573	516878	112771	213068	617726	866436	853315	327038	380217	277768	305821	1.92292e+06	314657	1.20256e+06	901565	1.15435e+06	334077	412958	1.33221e+06	1.21561e+06	1.90993e+06	554693	1.25842e+06	1.10136e+06	1.27871e+06	585755	105955	78981.8	148717	54424.3	279424	220309	207950	546678	126396
CAR 10:1	2.73679e+06	4.43663e+06	1.84404e+06	5.58997e+06	4.54443e+06	2.23923e+06	1.62444e+06	1.49213e+06	2.45513e+06	4.71056e+06	3.36018e+06	3.00325e+06	705655	4.4442e+06	1.40587e+06	1.66162e+06	1.15776e+06	1.36809e+06	6.36866e+06	1.78268e+06	2.50231e+06	1.41946e+06	1.42581e+06	3.09019e+06	2.08422e+06	4.42391e+06	843283	3.55207e+06	4.91113e+06	875831	1.79714e+06	2.24847e+06	1.22848e+06	1.04316e+06	1.9747e+06	1.65248e+06	5.33849e+06	1.48231e+06	1.152e+06	705587	3.33678e+06	1.23718e+06	1.89475e+06	2.02498e+06	2.44107e+06	6.29882e+06	3.59501e+06	1.00092e+07	2.09561e+06
PG 14:1(9Z)_0:0	4.4589e+06	9.50654e+06	5.7726e+06	9.02388e+06	2.00294e+06	6.15433e+06	1.5024e+06	371721	1.82691e+06	6.06163e+06	319438	594198	433701	1.71995e+06	132444	661069	290486	839361	573246	2.23773e+06	425728	294786	527275	286804	559310	251245	597350	3.02156e+06	1.37776e+06	867233	467866	272165	151608	2.71276e+06	731271	473006	3.99427e+06	1.57973e+06	3.76446e+06	2.42518e+06	432984	664328	294904	394488	157011	784668	3.94093e+06	591276	435292
PE O-24:2_6:0	2.03086e+06	2.10467e+06	1.0151e+06	1.79956e+06	1.31706e+06	1.76939e+06	1.73785e+06	1.46739e+06	1.85769e+06	1.9138e+06	1.02455e+06	854575	690669	2.2268e+06	378829	1.23721e+06	816170	1.04574e+06	1.83797e+06	2.22494e+06	1.48956e+06	898480	1.54353e+06	889259	642610	1.83374e+06	846072	2.939e+06	928731	997191	761961	1.02943e+06	1.17876e+06	2.63864e+06	1.61135e+06	788442	1.6227e+06	1.53657e+06	1.77268e+06	2.35892e+06	749489	646177	629994	992535	578250	763229	556294	575120	846183
Decanoylcarnitine	7.45333e+06	6.16559e+06	3.22426e+06	1.34212e+07	8.36001e+06	1.87009e+06	3.86754e+06	1.22736e+06	3.09855e+06	4.33024e+06	5.13206e+06	5.69693e+06	1.39939e+06	1.3362e+07	2.51806e+06	5.3166e+06	1.31161e+06	3.29894e+06	1.31527e+07	6.56141e+06	8.76382e+06	2.36168e+06	3.7203e+06	2.24216e+06	1.74107e+06	4.2694e+06	1.60211e+06	5.49805e+06	9.99613e+06	1.85599e+06	4.8136e+06	2.80343e+06	4.53724e+06	3.81872e+06	3.64591e+06	4.11961e+06	1.31992e+07	4.24349e+06	3.03024e+06	411267	6.8543e+06	2.0111e+06	4.04764e+06	2.88076e+06	3.82516e+06	1.36542e+07	6.75312e+06	1.17801e+07	6.13945e+06
CAR 12:1	2.64322e+06	2.80572e+06	948111	3.45773e+06	3.03362e+06	927613	1.22644e+06	160381	850981	1.2758e+06	1.54035e+06	2.14582e+06	523583	4.30337e+06	814007	2.66609e+06	637584	1.33995e+06	4.43382e+06	2.68698e+06	2.96767e+06	680177	1.25957e+06	760567	475497	1.24486e+06	774918	2.41085e+06	3.3492e+06	589951	1.08415e+06	751217	1.18794e+06	1.13769e+06	1.0914e+06	1.05041e+06	6.48767e+06	1.47613e+06	1.22518e+06	992821	3.30915e+06	1.13789e+06	1.16049e+06	1.39191e+06	1.04171e+06	4.61471e+06	1.56828e+06	4.86304e+06	2.01638e+06
CAR 14:2	2.21752e+06	2.36114e+06	798493	2.40853e+06	3.45234e+06	633897	1.18824e+06	569060	1.11414e+06	1.53752e+06	1.78546e+06	1.57592e+06	267374	3.06961e+06	1.29436e+06	1.8871e+06	624785	802887	3.49833e+06	2.88512e+06	2.11623e+06	594581	755132	1.27628e+06	634659	1.63665e+06	883466	2.19946e+06	2.3555e+06	538551	789084	534765	1.15666e+06	812979	1.00947e+06	788222	3.97842e+06	1.01469e+06	1.19398e+06	940763	635672	1.16686e+06	905987	1.29437e+06	1.05357e+06	3.38523e+06	1.20614e+06	5.37978e+06	1.42355e+06
CAR 13:1	844651	636797	194338	559849	72495.6	300923	411757	402270	227011	406007	546935	430843	192829	850677	187009	1.16414e+06	192710	245639	1.31333e+06	479700	571721	342066	394260	202619	216709	480420	354371	364260	507202	257285	311784	224730	498807	970673	501257	614426	1.18569e+06	534314	409717	1.13736e+06	2.06051e+06	729256	340855	845877	316227	835939	523510	1.17853e+06	713543
PA O-16:0_0:0	637259	108663	34345	68949.9	72237.7	497496	66077.3	363026	68731.6	560012	172582	120032	876623	1.51055e+06	197551	270332	217774	486156	412548	675322	391663	238668	711186	165189	153424	560323	733133	825733	1.11571e+06	385046	238240	498390	2.38203e+06	980346	523229	352384	1.31647e+06	1.20177e+06	889815	1.20047e+06	322610	651204	195968	91760	94935.6	757197	491445	470652	608882
CAR 12:0	3.58372e+06	2.53723e+06	975512	2.88964e+06	3.1275e+06	958397	1.50338e+06	487818	1.03952e+06	1.57101e+06	1.59479e+06	1.53261e+06	555449	3.6375e+06	1.20168e+06	2.32155e+06	2.48935e+06	1.25721e+06	3.53568e+06	3.13752e+06	2.76401e+06	692025	1.06814e+06	718387	695215	2.09484e+06	1.14615e+06	2.31949e+06	2.64047e+06	1.80438e+06	1.29459e+06	2.09843e+06	2.38556e+06	2.18256e+06	1.42881e+06	1.68693e+06	5.46694e+06	1.28708e+06	1.8187e+06	2.7362e+06	6.92359e+06	2.02874e+06	2.14354e+06	2.25225e+06	1.76358e+06	5.85165e+06	1.54209e+06	6.68753e+06	2.63883e+06
PS O-20:0_0:0	306719	253310	239846	175874	254562	139869	163391	172018	409739	184014	65807.7	206481	179659	430031	387661	212560	345991	95457.7	305249	518526	56480.6	112500	102283	65206.5	97657.8	260374	451855	502203	96833.4	65119.3	222418	99384.7	219304	455377	441611	189406	277280	126907	312917	211476	361527	110899	292060	242559	291856	308129	153106	332369	276626
SPB 18:0;2O	3.03672e+07	3.01481e+07	4.04632e+06	5.6433e+06	5.63297e+06	1.70183e+06	3.68065e+06	5.41894e+06	5.08656e+06	4.28389e+06	2.52991e+06	3.78314e+06	2.44311e+06	9.74465e+06	2.98442e+06	5.68929e+06	7.42271e+06	3.54414e+06	4.52259e+06	7.02117e+06	6.44744e+06	2.58907e+06	2.78458e+06	2.06043e+06	2.14266e+06	6.04737e+06	3.77204e+06	5.40797e+06	6.71957e+06	2.56702e+06	1.75764e+06	3.74035e+06	6.63792e+06	3.51512e+06	4.58161e+06	1.91497e+06	5.04935e+06	3.68535e+06	2.56837e+06	5.99854e+06	2.77389e+06	3.77463e+06	2.20247e+06	2.4638e+06	2.58604e+06	2.49033e+06	2.29975e+06	3.54753e+06	2.80686e+06
CAR 14:1	4.7445e+06	3.55278e+06	1.13169e+06	4.02679e+06	5.65954e+06	721917	2.23503e+06	733289	1.17513e+06	1.83152e+06	1.9838e+06	3.04149e+06	532532	4.99344e+06	2.76131e+06	4.63616e+06	1.09953e+06	1.4284e+06	4.61414e+06	5.72427e+06	4.02371e+06	1.0627e+06	1.27349e+06	1.59974e+06	627982	1.07642e+06	1.26031e+06	2.27258e+06	3.75239e+06	526798	1.97336e+06	593202	1.76608e+06	1.21383e+06	1.27724e+06	1.56118e+06	6.40167e+06	879162	1.44329e+06	1.27348e+06	1.64036e+06	1.29429e+06	1.24197e+06	2.02779e+06	1.85905e+06	4.98063e+06	1.60574e+06	4.36606e+06	1.98205e+06
N-palmitoyl proline	445933	106855	67927.2	175182	65936.6	81944.4	44943.9	216466	113673	151371	50626	32820.5	30686.2	127964	320070	151361	63006.6	26203.4	99724	71655.1	85291.7	52950.8	64554.2	59504.9	198835	86922.4	197057	81989.2	81854.4	151013	103151	57384.1	177443	84520.2	46163	127074	235763	252441	105500	109601	67810	126069	33795.1	61992.3	133969	251879	188505	176714	78404.4
LPC 20:5	4.85219e+06	1.39673e+06	2.85858e+06	2.44873e+06	5.21247e+06	3.58471e+06	1.43344e+06	1.18925e+06	943376	2.3751e+06	1.59225e+06	1.26223e+06	1.04668e+06	5.39091e+06	2.6123e+06	1.35152e+06	2.59402e+06	1.93516e+06	585797	4.09193e+06	1.5814e+06	2.29558e+06	1.14022e+07	1.64438e+06	2.10854e+06	2.01763e+06	8.64826e+06	3.77444e+06	770413	1.09151e+06	2.25009e+06	2.05625e+06	3.39131e+06	3.8355e+06	1.30111e+06	1.47904e+06	824897	1.62187e+06	3.96988e+06	5.10912e+06	2.72331e+06	3.18636e+06	2.72892e+06	2.12921e+06	3.25405e+06	2.80465e+06	1.63012e+06	7.79254e+06	3.42316e+06
LPE 22:6	3.91827e+06	3.8748e+06	2.89968e+06	3.27511e+06	2.34974e+06	3.1658e+06	1.61152e+06	2.06649e+06	2.07377e+06	2.39658e+06	2.42373e+06	3.1679e+06	1.94897e+06	8.55216e+06	4.06991e+06	2.57906e+06	2.98255e+06	1.68635e+06	1.51992e+06	2.52926e+06	2.29822e+06	2.47091e+06	3.75993e+06	1.80662e+06	2.53526e+06	3.13375e+06	2.56446e+06	2.94318e+06	1.10176e+06	2.15943e+06	4.01708e+06	1.56708e+06	3.92196e+06	1.77038e+06	2.36951e+06	2.60566e+06	2.12211e+06	2.02577e+06	4.55112e+06	2.68633e+06	3.14893e+06	2.04386e+06	2.42199e+06	2.02082e+06	4.21366e+06	4.85006e+06	4.11688e+06	4.11358e+06	3.32416e+06
PC O-14:0	883244	669133	588934	405778	381927	782737	595821	473560	317171	452662	334898	455373	891446	1.07137e+06	411350	1.12394e+06	780827	311597	210031	780626	155785	669082	5.6642e+06	687827	370352	565288	1.66863e+06	906021	124992	333285	914460	387274	743870	685696	866989	187837	573726	809195	582148	686887	979848	522553	767847	1.20762e+06	570273	363594	907397	1.44018e+06	830299
CAR 18:3	2.18705e+06	1.5797e+06	817010	568972	1.65672e+06	867814	762487	1.24619e+06	1.44605e+06	1.27554e+06	577892	1.44117e+06	453897	1.49007e+06	1.48263e+06	1.26132e+06	2.01598e+06	361612	889723	1.024e+06	823044	707139	739371	1.46795e+06	1.38068e+06	1.06703e+06	2.49694e+06	872404	715892	624004	985137	465560	573540	620267	563850	730651	815806	753990	608865	429867	491999	742695	408785	856640	934115	630719	719003	1.23068e+06	909341
LPC 18:3	6.18979e+06	6.14726e+06	4.27986e+06	2.61128e+06	5.46646e+06	7.00171e+06	5.65686e+06	5.05066e+06	7.55138e+06	8.35629e+06	2.24345e+06	6.29039e+06	4.94778e+06	6.22022e+06	6.21896e+06	2.77665e+06	8.76598e+06	2.51037e+06	1.78164e+06	5.59693e+06	896344	6.64698e+06	5.5695e+06	8.6077e+06	8.41611e+06	1.04082e+07	1.74218e+07	5.47309e+06	1.09346e+06	4.18014e+06	8.3507e+06	4.2859e+06	4.9102e+06	6.25758e+06	5.74475e+06	2.73297e+06	2.03573e+06	3.3764e+06	5.87749e+06	6.76708e+06	1.01298e+07	4.8322e+06	7.86993e+06	7.03996e+06	6.87349e+06	4.30711e+06	4.17623e+06	1.13037e+07	5.64045e+06
LPE 18:2	696931	1.01319e+06	555289	434381	581680	856381	838879	582292	1.92383e+06	752457	680415	1.13857e+06	799082	1.34539e+06	915227	640310	893978	450898	433840	575781	120152	807524	767354	794961	1.1288e+06	1.24766e+06	2.55509e+06	757044	240828	1.13789e+06	1.54531e+06	425991	833061	1.05514e+06	892496	611247	644510	647031	878506	532210	1.38067e+06	851619	1.51255e+06	1.26665e+06	943414	913083	997357	1.84006e+06	560687
LPE 20:4	5.31492e+06	5.89495e+06	4.1335e+06	5.18134e+06	6.33681e+06	4.6689e+06	3.95679e+06	2.51437e+06	5.11992e+06	3.70998e+06	2.84746e+06	4.64053e+06	3.11035e+06	7.47947e+06	7.5532e+06	5.02625e+06	4.02938e+06	3.43457e+06	3.09992e+06	3.88113e+06	2.16668e+06	4.78687e+06	8.04924e+06	2.886e+06	4.22362e+06	3.49142e+06	1.17692e+07	3.60914e+06	1.75651e+06	2.37756e+06	8.87462e+06	2.72571e+06	5.08203e+06	4.84664e+06	4.0913e+06	4.80102e+06	3.01282e+06	3.15407e+06	6.35237e+06	4.38929e+06	5.89202e+06	4.15754e+06	6.32924e+06	4.59105e+06	6.01522e+06	6.46503e+06	6.22603e+06	9.27438e+06	3.93985e+06
LPC 14:0	6.75535e+06	5.90785e+06	4.90219e+06	4.34513e+06	3.35164e+06	6.14325e+06	4.27608e+06	3.70856e+06	2.589e+06	3.81667e+06	2.71825e+06	4.59935e+06	7.97956e+06	9.72465e+06	4.41924e+06	1.08461e+07	6.71052e+06	2.76303e+06	1.722e+06	6.0385e+06	1.64419e+06	7.23167e+06	5.6642e+06	7.53992e+06	3.56064e+06	4.52993e+06	1.70035e+07	7.4457e+06	918382	2.6632e+06	1.02087e+07	3.97526e+06	5.4047e+06	5.57295e+06	6.78343e+06	2.44035e+06	4.00618e+06	6.51911e+06	4.13405e+06	5.38344e+06	8.22635e+06	4.84964e+06	8.63636e+06	8.81602e+06	4.81989e+06	4.12103e+06	1.03145e+07	1.19204e+07	6.72425e+06
LPC 22:6	828005	730958	603594	871780	857000	868340	555640	917004	1.23077e+06	711415	559920	1.11452e+06	531588	2.67816e+06	1.5749e+06	1.05685e+06	1.75083e+06	489236	399399	559112	914127	1.14882e+06	1.9937e+06	1.01689e+06	1.39429e+06	899227	1.77801e+06	737669	444479	1.08713e+06	1.05368e+06	496941	804297	424268	650943	686630	668233	460484	1.47523e+06	649064	1.21996e+06	797587	1.07326e+06	607363	1.44748e+06	1.4792e+06	959590	1.01414e+06	936146
PC O-16:1	1.67344e+06	1.51161e+06	1.07355e+06	849321	1.36361e+06	1.07983e+06	1.64431e+06	1.36032e+06	1.08024e+06	1.29899e+06	400646	691536	1.2926e+06	2.43925e+06	1.97804e+06	2.07611e+06	2.20523e+06	916575	557493	1.27632e+06	461131	1.60845e+06	1.70521e+06	1.47545e+06	1.22602e+06	962143	2.73455e+06	1.73443e+06	447695	800188	2.40477e+06	1.11532e+06	1.55123e+06	1.85812e+06	1.70714e+06	816613	943928	1.10909e+06	1.04759e+06	1.04765e+06	1.46567e+06	1.1494e+06	1.80977e+06	1.74463e+06	1.55597e+06	966762	870514	1.42713e+06	1.09947e+06
SL 10:1;O/18:3	1.51254e+06	1.36571e+06	923709	1.44485e+06	1.52409e+06	1.30597e+06	838787	494266	1.14916e+06	958600	956638	1.28271e+06	1.00915e+06	2.50795e+06	1.59526e+06	1.94998e+06	1.29861e+06	1.00902e+06	881779	685906	843428	2.11278e+06	2.82277e+06	2.15755e+06	1.23435e+06	1.05882e+06	1.56063e+06	1.17151e+06	1.03601e+06	837569	2.18566e+06	494564	1.56293e+06	803625	1.1766e+06	1.96576e+06	951995	540155	1.7659e+06	697876	1.07188e+06	925833	2.71459e+06	1.7437e+06	2.60072e+06	2.29931e+06	2.08217e+06	1.87576e+06	1.03095e+06
PC O-20:4	5.205e+06	4.65808e+06	4.11912e+06	5.7542e+06	8.18708e+06	5.27068e+06	4.15719e+06	3.71303e+06	5.1955e+06	4.80674e+06	3.09271e+06	5.26061e+06	4.15145e+06	8.74169e+06	9.18408e+06	7.72107e+06	6.80524e+06	5.05792e+06	3.97581e+06	5.08201e+06	4.15788e+06	7.42289e+06	1.23625e+07	6.61084e+06	7.03988e+06	4.37397e+06	1.61347e+07	3.98796e+06	2.31755e+06	4.3039e+06	9.96266e+06	4.57362e+06	4.63671e+06	5.32585e+06	4.51297e+06	4.65846e+06	2.34976e+06	3.59504e+06	8.91359e+06	5.43137e+06	7.17324e+06	6.03687e+06	1.05164e+07	4.81175e+06	8.97999e+06	9.36714e+06	5.89137e+06	8.6488e+06	4.85134e+06
LPC 22:6	1.28181e+06	662918	520945	959630	721978	1.09886e+06	486370	746328	329313	635346	686135	1.22098e+06	724939	3.34159e+06	1.75784e+06	1.44279e+06	1.99244e+06	676149	497671	493967	463972	1.60587e+06	2.81507e+06	1.03233e+06	1.88643e+06	1.33754e+06	2.33682e+06	971761	394249	756058	1.91262e+06	806822	1.43484e+06	578543	1.27757e+06	1.39436e+06	713039	676145	2.85351e+06	1.3046e+06	2.33878e+06	1.27958e+06	2.10337e+06	1.21118e+06	2.79605e+06	3.00716e+06	1.759e+06	1.91582e+06	1.531e+06
LPC 22:6	9.76615e+06	9.31165e+06	6.09384e+06	1.13285e+07	1.0109e+07	1.16746e+07	6.71747e+06	8.76786e+06	6.93956e+06	1.00962e+07	7.18342e+06	1.11246e+07	4.8615e+06	2.6335e+07	1.49932e+07	1.15171e+07	1.41654e+07	6.07078e+06	4.87643e+06	4.50968e+06	5.73986e+06	1.29489e+07	1.95516e+07	9.82424e+06	1.36274e+07	1.17089e+07	1.9985e+07	7.92133e+06	3.57296e+06	6.12174e+06	1.4811e+07	6.57623e+06	1.0605e+07	5.27232e+06	8.82798e+06	1.15142e+07	5.55399e+06	5.52931e+06	2.01456e+07	8.40118e+06	1.42228e+07	8.03886e+06	1.40265e+07	7.07775e+06	2.02307e+07	2.20406e+07	1.23441e+07	1.17195e+07	9.92793e+06
DGDG 3:0_25:0	558807	498927	57620.4	271823	109970	447200	114673	674785	162700	409898	867901	695792	1.21567e+06	1.08711e+06	1.42978e+06	2.26554e+06	1.2666e+06	1.03618e+06	1.16779e+06	1.1782e+06	919640	1.38457e+06	2.4312e+06	1.41488e+06	2.05505e+06	1.23693e+06	2.97384e+06	807796	830679	925337	2.12788e+06	951296	1.21946e+06	733220	569484	1.61427e+06	605173	383915	623817	1.05105e+06	1.68234e+06	731020	616189	384546	499922	593503	1.48813e+06	559565	805454
LPC 16:1	2.22153e+06	1.80852e+06	1.13295e+06	912912	1.41842e+06	922377	1.38551e+06	1.18928e+06	981313	1.41502e+06	499568	2.0033e+06	1.41269e+06	3.90534e+06	3.23656e+06	2.30446e+06	2.52988e+06	1.85863e+06	669925	1.75885e+06	362017	1.96474e+06	2.87284e+06	1.21793e+06	1.57873e+06	1.25179e+06	3.84577e+06	2.41672e+06	264155	1.04457e+06	4.24728e+06	1.73153e+06	2.17571e+06	3.14282e+06	2.84845e+06	742799	1.1563e+06	2.33401e+06	1.91454e+06	1.58522e+06	2.59837e+06	1.91486e+06	3.17346e+06	3.07515e+06	2.88294e+06	2.4413e+06	2.30939e+06	2.71742e+06	2.25235e+06
LPC 16:1	1.88838e+07	1.75803e+07	1.27379e+07	1.6904e+07	1.67985e+07	1.17811e+07	1.58195e+07	1.39851e+07	1.38026e+07	1.63052e+07	7.64522e+06	1.99901e+07	1.53623e+07	2.93417e+07	2.40006e+07	2.83641e+07	1.95997e+07	1.42308e+07	6.42985e+06	1.28908e+07	4.06875e+06	1.86658e+07	2.11612e+07	1.76253e+07	1.52288e+07	9.62271e+06	3.4275e+07	1.56458e+07	3.60023e+06	8.40774e+06	3.27077e+07	1.32623e+07	1.79947e+07	2.17026e+07	2.06973e+07	1.20691e+07	9.197e+06	1.4316e+07	1.38336e+07	1.17614e+07	1.68533e+07	1.26967e+07	2.11557e+07	1.93297e+07	2.09761e+07	1.73175e+07	1.6283e+07	1.61912e+07	1.44161e+07
CAR 16:1	2.56655e+06	2.20647e+06	1.11408e+06	2.57421e+06	2.34522e+06	661407	1.15799e+06	1.20931e+06	1.03926e+06	1.45526e+06	878571	2.7935e+06	785678	2.98626e+06	2.68293e+06	2.85861e+06	1.44951e+06	1.16455e+06	1.75377e+06	1.72869e+06	1.80992e+06	1.62957e+06	1.79499e+06	1.37292e+06	1.39901e+06	572485	1.3126e+06	1.18073e+06	2.61824e+06	629036	2.91962e+06	484105	1.65084e+06	676841	1.42249e+06	2.55071e+06	2.60591e+06	1.04413e+06	885145	449185	887393	966577	1.08512e+06	1.1384e+06	1.83598e+06	2.29417e+06	1.33614e+06	1.40625e+06	1.22636e+06
PE O-16:3_20:3	2.30628e+06	1.74199e+06	260672	1.35137e+06	1.309e+06	1.4437e+06	589965	2.21066e+06	730299	1.73959e+06	2.46612e+06	3.65901e+06	2.84906e+06	3.57764e+06	3.64785e+06	8.53355e+06	3.98325e+06	4.05484e+06	4.17784e+06	4.30198e+06	1.99151e+06	3.15507e+06	7.16189e+06	3.10507e+06	4.30238e+06	2.56607e+06	5.83591e+06	1.46873e+06	2.42527e+06	3.72583e+06	4.45002e+06	2.38549e+06	2.8827e+06	1.5877e+06	1.41257e+06	3.30461e+06	1.56698e+06	1.12284e+06	2.17948e+06	3.4824e+06	2.69666e+06	1.74365e+06	1.06053e+06	1.08079e+06	1.18152e+06	1.45344e+06	3.83441e+06	1.32749e+06	1.76096e+06
LPC 18:2	3.63301e+06	3.94398e+06	2.01981e+06	2.18335e+06	2.60992e+06	3.42631e+06	3.96265e+06	2.63928e+06	6.93019e+06	3.66802e+06	2.5054e+06	3.59017e+06	2.19542e+06	5.10191e+06	5.52126e+06	3.89778e+06	5.6182e+06	2.8946e+06	2.23499e+06	2.14472e+06	914231	5.24638e+06	5.63775e+06	4.88693e+06	7.33117e+06	5.33142e+06	9.08673e+06	2.73195e+06	955519	4.39154e+06	6.03221e+06	2.41821e+06	3.4832e+06	3.9317e+06	4.63329e+06	4.61319e+06	2.11361e+06	3.23586e+06	6.0158e+06	2.51573e+06	7.83801e+06	5.47602e+06	1.06807e+07	5.2429e+06	6.76643e+06	8.37523e+06	3.9833e+06	7.29483e+06	3.43684e+06
PC O-18:2	2.67433e+07	3.11984e+07	1.8429e+07	2.07988e+07	2.48544e+07	3.31129e+07	3.95452e+07	2.63718e+07	6.49915e+07	3.88417e+07	2.4397e+07	3.84174e+07	2.1339e+07	3.67281e+07	3.78754e+07	3.25259e+07	3.68477e+07	2.26253e+07	1.48897e+07	1.49537e+07	5.91362e+06	4.229e+07	4.27466e+07	3.62916e+07	5.69152e+07	4.47125e+07	7.24749e+07	1.99628e+07	8.02959e+06	2.99707e+07	4.81975e+07	1.6955e+07	2.2059e+07	2.47628e+07	2.77887e+07	3.22982e+07	1.26995e+07	2.07369e+07	3.86252e+07	1.56137e+07	4.71637e+07	4.11305e+07	7.96701e+07	3.26964e+07	5.06634e+07	5.71993e+07	2.85839e+07	4.63911e+07	2.24437e+07
LPC 20:4	8.2778e+06	5.21068e+06	5.69268e+06	6.02006e+06	9.08174e+06	5.97743e+06	4.34221e+06	4.10841e+06	3.92841e+06	5.13956e+06	3.08375e+06	4.414e+06	3.3514e+06	9.36382e+06	1.14443e+07	1.05056e+07	7.33474e+06	8.50639e+06	4.4908e+06	5.11138e+06	3.90179e+06	8.46592e+06	1.47736e+07	5.48155e+06	7.43953e+06	5.05467e+06	1.48776e+07	4.13011e+06	2.26993e+06	2.82936e+06	1.10315e+07	5.42998e+06	5.63002e+06	5.96951e+06	5.90118e+06	7.19052e+06	3.53256e+06	5.88572e+06	1.23347e+07	6.94696e+06	9.73105e+06	6.69123e+06	1.42509e+07	6.55038e+06	1.15875e+07	1.50264e+07	7.85391e+06	1.13088e+07	7.68286e+06
LPC 20:4	5.47132e+07	5.28027e+07	5.42386e+07	7.03895e+07	9.1723e+07	6.35012e+07	5.25402e+07	4.31635e+07	4.1826e+07	5.7555e+07	3.17576e+07	4.7082e+07	3.55554e+07	7.63564e+07	8.37638e+07	8.45793e+07	5.66034e+07	7.06295e+07	3.61366e+07	3.73905e+07	2.92917e+07	6.57109e+07	1.15916e+08	4.68037e+07	5.78317e+07	3.71741e+07	1.26247e+08	3.2255e+07	2.33199e+07	2.32095e+07	9.17451e+07	3.9657e+07	4.06161e+07	4.48299e+07	4.10414e+07	5.54781e+07	2.18214e+07	3.58904e+07	8.54286e+07	4.57726e+07	6.50065e+07	4.80377e+07	1.11067e+08	4.48425e+07	9.73707e+07	1.14691e+08	5.72341e+07	7.7724e+07	4.73848e+07
MGDG 3:0_21:1	2.49385e+06	1.71401e+06	589887	2.98797e+06	2.01769e+06	3.33443e+06	1.65508e+06	2.58523e+06	730897	4.6327e+06	3.46876e+06	7.64112e+06	3.74219e+06	5.29518e+06	4.29751e+06	1.24679e+07	6.39415e+06	6.16541e+06	5.57147e+06	6.77994e+06	2.30407e+06	4.48093e+06	1.28649e+07	4.34914e+06	4.1039e+06	3.64155e+06	8.75871e+06	1.79458e+06	4.28638e+06	7.25317e+06	5.23607e+06	3.53973e+06	3.35432e+06	1.99952e+06	1.8878e+06	3.97916e+06	2.48698e+06	1.57028e+06	4.22771e+06	4.48974e+06	2.5396e+06	2.45589e+06	1.17764e+06	1.24294e+06	2.00676e+06	1.96797e+06	5.54517e+06	1.6534e+06	2.11298e+06
MGDG O-19:2_3:0	3.36118e+06	1.8149e+06	1.36115e+06	1.97055e+06	1.50228e+06	4.45781e+06	1.36152e+06	2.44819e+06	1.95991e+06	5.39791e+06	3.95168e+06	7.11175e+06	3.40306e+06	5.60712e+06	4.28045e+06	1.26534e+07	6.64845e+06	5.45813e+06	5.43392e+06	6.64152e+06	2.27638e+06	5.81036e+06	1.3656e+07	4.44214e+06	5.00787e+06	3.36953e+06	9.57475e+06	1.59295e+06	5.15862e+06	7.75537e+06	5.03261e+06	3.42648e+06	3.15963e+06	1.83469e+06	2.13152e+06	4.01324e+06	2.79957e+06	1.59028e+06	4.76542e+06	4.49136e+06	3.12524e+06	2.57355e+06	978488	1.59884e+06	1.64882e+06	2.01901e+06	5.71977e+06	1.90554e+06	2.10672e+06
OKHdiA-PE	572278	745888	364809	444603	541881	912208	1.24484e+06	705620	1.55519e+06	1.13633e+06	238783	851764	431235	1.01676e+06	1.11426e+06	702334	767438	394114	232860	235013	208870	875784	719700	787926	1.21106e+06	966690	1.58696e+06	244476	159181	677272	1.83339e+06	533857	670125	659816	790432	1.00871e+06	365008	631593	955024	364464	2.99097e+06	1.88332e+06	3.6546e+06	1.71292e+06	2.06506e+06	2.95149e+06	1.61787e+06	2.92322e+06	2.09725e+06
CAR 18:2	1.20085e+07	1.32661e+07	9.58016e+06	8.33578e+06	2.05345e+07	8.97736e+06	1.09771e+07	1.67096e+07	1.52742e+07	1.11533e+07	8.34763e+06	1.62515e+07	6.59343e+06	1.8826e+07	1.1118e+07	7.77528e+06	2.02388e+07	6.91917e+06	8.01044e+06	5.48273e+06	4.14898e+06	7.1935e+06	9.57141e+06	1.14696e+07	1.77229e+07	8.83348e+06	2.99324e+07	7.37427e+06	6.24086e+06	7.29787e+06	1.28264e+07	4.79196e+06	5.97529e+06	6.97518e+06	7.71869e+06	1.40616e+07	7.41705e+06	4.09944e+06	7.4325e+06	2.53089e+06	6.04717e+06	7.41306e+06	8.64088e+06	8.29926e+06	1.42432e+07	1.16546e+07	8.78159e+06	1.29435e+07	9.08697e+06
LPC 18:2	2.76313e+08	3.45843e+08	2.06198e+08	2.35714e+08	3.58867e+08	3.7721e+08	4.72854e+08	2.68211e+08	5.93033e+08	4.29853e+08	2.30954e+08	3.42499e+08	1.84441e+08	3.6118e+08	3.58667e+08	2.96486e+08	3.28441e+08	2.9064e+08	1.55415e+08	1.34345e+08	4.09121e+07	3.66186e+08	3.85616e+08	3.10726e+08	6.0629e+08	4.19395e+08	7.10075e+08	1.83237e+08	6.57416e+07	3.2547e+08	4.18471e+08	1.63829e+08	1.83253e+08	2.3272e+08	2.73191e+08	2.69215e+08	1.21115e+08	1.95457e+08	3.63075e+08	1.39213e+08	6.0932e+08	3.69961e+08	7.68405e+08	2.95849e+08	5.24857e+08	6.97131e+08	3.24288e+08	4.88812e+08	3.2459e+08
LPC 15:0	4.32682e+06	4.25726e+06	2.73013e+06	3.56688e+06	3.38018e+06	4.38176e+06	2.87262e+06	3.28926e+06	2.63247e+06	3.07576e+06	2.78821e+06	4.15574e+06	2.9771e+06	8.61371e+06	4.17067e+06	8.73659e+06	3.91923e+06	4.95018e+06	1.46362e+06	3.12698e+06	1.03579e+06	5.21039e+06	3.30445e+06	3.47152e+06	4.97704e+06	2.79937e+06	8.62778e+06	3.02531e+06	638865	3.81076e+06	6.23168e+06	2.78236e+06	2.7917e+06	2.82009e+06	4.97073e+06	1.91062e+06	1.96333e+06	3.74877e+06	3.97467e+06	2.20655e+06	5.43505e+06	1.86904e+06	4.8704e+06	4.71098e+06	5.23152e+06	5.48867e+06	7.20207e+06	4.83508e+06	8.17757e+06
LPC 22:5	1.91603e+06	1.93905e+06	2.07975e+06	2.00779e+06	5.56641e+06	3.83852e+06	2.21099e+06	2.06514e+06	2.59312e+06	3.13526e+06	1.96169e+06	2.60809e+06	1.63312e+06	3.41776e+06	3.40619e+06	3.12091e+06	2.38119e+06	4.07101e+06	932580	1.36887e+06	694819	2.55031e+06	3.95747e+06	1.50392e+06	2.95869e+06	1.92632e+06	5.65003e+06	1.70588e+06	472837	4.24397e+06	3.92469e+06	2.1042e+06	1.70906e+06	2.34336e+06	1.77611e+06	2.19649e+06	855973	1.45304e+06	3.14266e+06	1.71841e+06	2.96693e+06	1.46155e+06	4.13647e+06	1.80862e+06	4.06398e+06	5.05335e+06	2.97515e+06	3.50345e+06	2.72501e+06
LPE 16:0	1.42598e+06	1.36497e+06	1.06938e+06	949190	1.07511e+06	1.50182e+06	860685	1.05081e+06	1.19605e+06	959369	528426	1.72251e+06	1.56586e+06	2.42468e+06	1.634e+06	1.85738e+06	1.78111e+06	1.77115e+06	623219	1.19313e+06	417733	1.06188e+06	2.10736e+06	941492	1.95949e+06	962059	2.80726e+06	1.0106e+06	243154	1.71803e+06	3.40696e+06	1.5594e+06	669611	2.48766e+06	1.39537e+06	1.51187e+06	1.03323e+06	1.02753e+06	1.9545e+06	1.10679e+06	2.75582e+06	913405	2.29509e+06	1.35292e+06	2.65401e+06	2.83306e+06	3.70343e+06	1.68101e+06	2.05558e+06
PC O-20:3	1.2455e+06	1.12464e+06	819781	845823	1.18334e+06	1.50179e+06	1.18514e+06	767354	1.8113e+06	1.22103e+06	648875	1.2975e+06	1.07526e+06	1.70597e+06	1.21678e+06	2.31606e+06	1.04073e+06	2.4532e+06	546777	968639	568337	1.83798e+06	2.22822e+06	1.11027e+06	1.12461e+06	793317	3.07729e+06	1.30142e+06	214158	2.17229e+06	3.65035e+06	1.61314e+06	1.15515e+06	2.08977e+06	1.3185e+06	1.35929e+06	584939	1.34134e+06	1.45572e+06	1.26578e+06	1.87726e+06	1.1111e+06	2.30319e+06	1.02216e+06	1.69159e+06	1.08488e+06	2.55701e+06	1.62926e+06	1.56659e+06
LPC 20:3	1.29831e+07	1.3124e+07	1.08282e+07	1.12608e+07	1.54576e+07	1.85955e+07	1.51697e+07	8.10947e+06	1.05742e+07	1.58642e+07	7.02827e+06	1.23794e+07	1.01992e+07	1.72724e+07	9.58538e+06	1.74397e+07	7.53011e+06	1.84206e+07	5.75215e+06	1.22906e+07	3.73066e+06	1.61449e+07	1.6781e+07	8.58049e+06	8.67761e+06	8.23999e+06	2.26389e+07	1.82744e+07	3.82207e+06	1.49139e+07	2.45022e+07	2.52254e+07	9.47514e+06	3.37725e+07	1.55456e+07	9.45424e+06	5.16327e+06	2.22288e+07	1.06874e+07	1.223e+07	2.22505e+07	1.06573e+07	2.35545e+07	1.49677e+07	1.43286e+07	1.12878e+07	2.75845e+07	2.07232e+07	1.98328e+07
LPC 20:3	1.52632e+06	964965	1.06661e+06	857226	1.32484e+06	1.57174e+06	1.30247e+06	586178	797795	1.13948e+06	472748	1.01701e+06	851603	1.74879e+06	1.19529e+06	2.28099e+06	978313	2.46421e+06	526864	1.48544e+06	344260	1.81275e+06	2.16581e+06	527143	996581	1.18323e+06	3.08828e+06	2.3987e+06	341900	1.73184e+06	3.39664e+06	2.51815e+06	991041	4.46931e+06	1.9105e+06	1.10838e+06	722192	2.74955e+06	2.13639e+06	1.99053e+06	3.17094e+06	1.46564e+06	3.82787e+06	2.04815e+06	2.06317e+06	1.59205e+06	3.65389e+06	3.11685e+06	2.69783e+06
LPE 18:1	3.12978e+06	3.92157e+06	3.54646e+06	3.02709e+06	3.81058e+06	3.23728e+06	4.31059e+06	1.95713e+06	5.68031e+06	4.029e+06	1.53952e+06	4.26421e+06	3.21701e+06	3.74403e+06	3.07606e+06	2.75297e+06	1.97801e+06	3.81725e+06	1.44243e+06	3.83414e+06	661472	2.83061e+06	3.61683e+06	2.26783e+06	4.0909e+06	2.60919e+06	6.78034e+06	2.71463e+06	1.5425e+06	5.19472e+06	5.51097e+06	3.49756e+06	1.98701e+06	7.56819e+06	2.70389e+06	2.87907e+06	1.90679e+06	3.39726e+06	3.42357e+06	2.94504e+06	8.0815e+06	2.3799e+06	7.97634e+06	3.81237e+06	3.3336e+06	4.5534e+06	7.26321e+06	4.07255e+06	3.96019e+06
LPC 16:0	6.45645e+06	8.75686e+06	7.03846e+06	5.22874e+06	8.95649e+06	8.57227e+06	8.08334e+06	8.74931e+06	8.48616e+06	7.68357e+06	5.5522e+06	1.17676e+07	1.05294e+07	1.78901e+07	1.24646e+07	1.41264e+07	1.10478e+07	1.36928e+07	6.46713e+06	1.1416e+07	3.32357e+06	1.39823e+07	1.11072e+07	8.62176e+06	1.58538e+07	6.26147e+06	1.91753e+07	1.67883e+07	5.87258e+06	1.47195e+07	1.55336e+07	2.09971e+07	1.04712e+07	2.50847e+07	1.62357e+07	9.31001e+06	7.21413e+06	1.47347e+07	1.66414e+07	7.18425e+06	1.72845e+07	7.95817e+06	1.50241e+07	1.37892e+07	1.77349e+07	1.58167e+07	1.89369e+07	1.60432e+07	1.75947e+07
PC O-16:0	4.44764e+07	7.57803e+07	6.16728e+07	4.60212e+07	8.20459e+07	7.98677e+07	7.73257e+07	7.79047e+07	7.74884e+07	6.97299e+07	5.1547e+07	1.12582e+08	9.82217e+07	1.28265e+08	8.44257e+07	9.68037e+07	7.37873e+07	9.41932e+07	4.46264e+07	7.54508e+07	2.21324e+07	9.84686e+07	7.63084e+07	5.90584e+07	1.05839e+08	5.11336e+07	1.26668e+08	1.18092e+08	4.27431e+07	1.00068e+08	1.04538e+08	1.5308e+08	6.62099e+07	1.74044e+08	1.08705e+08	5.66229e+07	4.616e+07	9.04025e+07	1.04036e+08	4.42578e+07	1.08508e+08	4.61006e+07	9.06266e+07	8.36812e+07	1.19828e+08	1.04584e+08	1.16311e+08	9.24563e+07	1.15939e+08
PE P-16:0_0:0	581112	1.05508e+06	502074	521336	659595	750562	476460	559917	563380	881014	323840	1.36868e+06	571636	1.11334e+06	554380	554079	471344	557432	867958	1.04162e+06	256964	634802	491882	753235	674739	441476	1.26251e+06	651187	409366	964036	650300	980277	440341	1.10772e+06	1.02821e+06	359578	353377	660958	1.05582e+06	379770	704040	421975	852623	912203	805952	523444	657724	938205	993290
LPC 18:1	1.31962e+06	1.61612e+06	1.48836e+06	789207	2.13594e+06	1.87351e+06	2.16654e+06	1.69721e+06	3.03608e+06	1.67451e+06	861017	2.91725e+06	1.69965e+06	3.15144e+06	2.28991e+06	1.22284e+06	1.69196e+06	2.66104e+06	2.42212e+06	3.10847e+06	417686	2.71847e+06	1.85419e+06	1.29979e+06	2.5149e+06	1.64686e+06	2.916e+06	2.85273e+06	1.06103e+06	2.90196e+06	3.12725e+06	2.86189e+06	2.18646e+06	4.74359e+06	4.24201e+06	1.72717e+06	1.1818e+06	3.03224e+06	3.88437e+06	1.25793e+06	4.36547e+06	1.14362e+06	2.82555e+06	2.52303e+06	2.86334e+06	2.67895e+06	1.89008e+06	2.20438e+06	2.82652e+06
PC O-18:1	1.10796e+07	1.93938e+07	1.48718e+07	1.37521e+07	2.3834e+07	2.11518e+07	2.21524e+07	1.75228e+07	3.03426e+07	1.43716e+07	9.81951e+06	3.58058e+07	1.70744e+07	3.00385e+07	1.78031e+07	1.87993e+07	1.38592e+07	1.99981e+07	1.83309e+07	2.92958e+07	3.68e+06	2.2255e+07	1.71414e+07	1.09058e+07	1.18078e+07	1.43169e+07	2.40977e+07	2.49601e+07	1.52904e+07	2.3399e+07	2.20774e+07	2.46532e+07	1.69513e+07	4.40498e+07	3.74184e+07	1.17495e+07	9.48613e+06	2.34708e+07	3.27987e+07	1.03336e+07	3.62175e+07	8.46157e+06	2.17042e+07	2.23956e+07	1.9714e+07	1.88875e+07	1.56238e+07	2.1025e+07	2.55178e+07
PHHdiA-PE	1.33765e+06	1.65074e+06	1.93368e+06	1.34613e+06	2.89303e+06	2.58877e+06	2.27338e+06	1.58689e+06	3.12273e+06	2.74135e+06	965899	3.06478e+06	2.4579e+06	2.82392e+06	1.89765e+06	1.7397e+06	1.50098e+06	2.00358e+06	1.50093e+06	2.21825e+06	479637	2.21725e+06	1.51492e+06	1.31549e+06	2.17669e+06	1.07544e+06	2.64332e+06	2.34753e+06	913846	1.63084e+06	2.85799e+06	3.72112e+06	2.19666e+06	3.19003e+06	4.35238e+06	1.99591e+06	2.33789e+06	3.24251e+06	5.1812e+06	1.57028e+06	5.49285e+06	2.61466e+06	4.46401e+06	4.83063e+06	5.5168e+06	5.74224e+06	5.60759e+06	6.99733e+06	6.35895e+06
LPC 16:0	5.20166e+08	1.0002e+09	8.28393e+08	6.45437e+08	1.17558e+09	1.11253e+09	9.54048e+08	9.12289e+08	1.1381e+09	9.74416e+08	5.88756e+08	1.33209e+09	1.0636e+09	1.45988e+09	7.01075e+08	8.24564e+08	6.6345e+08	7.9573e+08	8.16702e+08	1.37777e+09	2.17593e+08	9.28156e+08	6.12464e+08	5.0832e+08	8.10607e+08	5.07532e+08	1.29135e+09	1.286e+09	5.72208e+08	7.98128e+08	7.72394e+08	1.37171e+09	1.04236e+09	1.90213e+09	1.84751e+09	4.93046e+08	5.70175e+08	1.1839e+09	1.76155e+09	4.65837e+08	1.6125e+09	5.3129e+08	9.05205e+08	1.17675e+09	1.16445e+09	1.08854e+09	1.16387e+09	1.71295e+09	1.41918e+09
LPE 18:0	1.91938e+06	1.90018e+06	2.42614e+06	931627	3.01223e+06	2.58503e+06	1.43814e+06	2.37122e+06	2.4985e+06	2.40441e+06	1.10409e+06	3.95939e+06	2.53916e+06	4.84186e+06	2.77806e+06	3.7428e+06	2.87542e+06	3.52902e+06	3.36146e+06	5.13365e+06	700191	4.55835e+06	1.34451e+06	2.15275e+06	3.70724e+06	1.83576e+06	4.79808e+06	5.45129e+06	2.52222e+06	2.49173e+06	3.90868e+06	6.40715e+06	4.17966e+06	7.73203e+06	7.93125e+06	2.37759e+06	2.53077e+06	5.14424e+06	6.6744e+06	1.98536e+06	7.01368e+06	2.73746e+06	4.34901e+06	5.46995e+06	5.57863e+06	5.6134e+06	5.35375e+06	7.04636e+06	4.67729e+06
Palmitoylcarnitine	5.36652e+06	8.12015e+06	5.34468e+06	8.90991e+06	9.77725e+06	4.63846e+06	5.91871e+06	7.44097e+06	7.53243e+06	5.99069e+06	6.26425e+06	9.28298e+06	4.60294e+06	1.30087e+07	4.68535e+06	5.49308e+06	5.6392e+06	6.46174e+06	1.12026e+07	1.06137e+07	3.35484e+06	4.69746e+06	5.42061e+06	3.92688e+06	5.04742e+06	3.00478e+06	7.3928e+06	9.75719e+06	1.29496e+07	3.92996e+06	6.8472e+06	7.72956e+06	7.83232e+06	1.31977e+07	1.01089e+07	6.93379e+06	7.9097e+06	9.03619e+06	1.00212e+07	1.75602e+06	7.85352e+06	3.49916e+06	7.15222e+06	7.37971e+06	8.13203e+06	9.85578e+06	7.29484e+06	1.03945e+07	9.15867e+06
LPC 18:1	1.31949e+08	2.07577e+08	1.5687e+08	1.73293e+08	2.68522e+08	2.27733e+08	2.453e+08	1.67444e+08	2.73237e+08	2.34195e+08	8.70751e+07	2.84642e+08	1.54886e+08	2.60058e+08	1.45788e+08	1.52145e+08	1.29067e+08	1.67824e+08	2.38766e+08	3.18899e+08	3.28151e+07	2.12657e+08	1.29986e+08	1.05421e+08	1.55353e+08	1.37118e+08	2.10455e+08	1.98897e+08	1.04848e+08	1.80613e+08	2.05871e+08	2.44705e+08	2.78131e+08	4.3975e+08	4.62135e+08	1.22488e+08	1.78979e+08	2.94398e+08	4.36657e+08	1.38143e+08	3.62802e+08	1.29819e+08	1.93673e+08	2.88613e+08	1.62861e+08	2.83695e+08	1.44739e+08	2.99752e+08	2.66714e+08
Anandamide (20:2, n-6)	8.61101e+06	9.6697e+06	5.07226e+06	8.92018e+06	7.68792e+06	5.67263e+06	1.61113e+07	6.2785e+06	1.01542e+07	5.40508e+06	5.20718e+06	1.24176e+07	8.26427e+06	8.88675e+06	4.95565e+06	4.84037e+06	9.72368e+06	1.28123e+07	1.03235e+07	1.05392e+07	5.81437e+06	1.41336e+07	4.74165e+06	5.37293e+06	8.89113e+06	4.48478e+06	6.10162e+06	1.37509e+07	8.54644e+06	1.03796e+07	5.96172e+06	1.35776e+07	5.81504e+06	6.15637e+06	1.23294e+07	8.10432e+06	1.42784e+07	1.2127e+07	1.36419e+07	5.68108e+06	4.21305e+06	3.40262e+06	6.5289e+06	4.76147e+06	2.23352e+06	4.97647e+06	3.31851e+06	3.01291e+06	2.28591e+06
CAR 18:1	1.32179e+07	1.36033e+07	9.3296e+06	1.45191e+07	2.32309e+07	6.79774e+06	1.28243e+07	1.453e+07	1.07734e+07	1.01673e+07	7.08281e+06	2.21982e+07	6.55088e+06	2.27895e+07	8.43644e+06	9.7959e+06	1.07553e+07	8.31847e+06	2.31451e+07	2.14469e+07	6.5736e+06	8.04229e+06	7.82732e+06	6.56455e+06	7.12628e+06	4.42709e+06	1.15941e+07	1.34305e+07	2.30635e+07	5.39104e+06	1.21226e+07	9.39794e+06	1.75894e+07	1.5188e+07	2.29309e+07	1.48051e+07	2.42525e+07	1.1795e+07	1.96411e+07	4.60624e+06	1.05544e+07	5.75221e+06	5.70031e+06	1.22309e+07	9.30113e+06	1.52005e+07	9.44048e+06	1.44836e+07	1.57656e+07
SPB 22:0;2O	5.2434e+07	3.39266e+07	1.15795e+07	2.91047e+07	2.55643e+07	3.46791e+07	1.80782e+07	6.05325e+07	1.58362e+07	2.90972e+07	2.653e+07	2.80497e+07	4.58101e+07	1.4893e+07	1.67153e+07	2.41471e+07	1.14227e+07	5.53847e+07	6.99205e+07	7.03212e+07	2.95956e+07	9.83358e+07	5.40905e+07	2.28231e+07	4.14556e+07	1.075e+08	3.34957e+07	5.08812e+07	1.46295e+08	6.9473e+07	4.63785e+07	6.25623e+07	2.11226e+08	4.74675e+07	1.53566e+08	6.5031e+07	7.11234e+07	5.91766e+07	8.07053e+07	6.31624e+07	4.22473e+07	1.38859e+08	3.02796e+07	2.4634e+07	8.13408e+07	4.82768e+07	6.493e+07	2.84395e+07	1.74989e+07
LPC O-16:1	9.21691e+06	7.56305e+06	5.07803e+06	6.96007e+06	7.11659e+06	9.19169e+06	6.15045e+06	8.12037e+06	8.46463e+06	6.7245e+06	4.45059e+06	1.05375e+07	6.30902e+06	8.4176e+06	5.86011e+06	3.82585e+06	7.59306e+06	5.78841e+06	1.28947e+07	1.37499e+07	1.5563e+06	6.66197e+06	2.26262e+06	3.72604e+06	4.56701e+06	7.10312e+06	8.32762e+06	4.97342e+06	2.77103e+06	5.0888e+06	6.30862e+06	7.73588e+06	9.55456e+06	1.10537e+07	1.28811e+07	8.25e+06	5.92849e+06	9.18736e+06	2.09118e+07	7.97483e+06	9.4675e+06	7.17125e+06	7.87306e+06	1.12596e+07	9.50363e+06	2.3028e+07	4.4798e+06	1.75155e+07	1.23638e+07
LPC 20:2	5.00854e+06	4.98932e+06	2.70396e+06	2.87029e+06	4.06661e+06	4.07134e+06	4.15826e+06	3.3572e+06	4.59693e+06	3.26704e+06	1.40869e+06	5.88699e+06	3.12863e+06	4.48328e+06	1.83538e+06	2.74239e+06	3.72796e+06	3.3592e+06	5.4253e+06	7.85599e+06	761411	2.72952e+06	2.0284e+06	1.89041e+06	2.1874e+06	5.57704e+06	5.43943e+06	2.73294e+06	1.15985e+06	3.86712e+06	3.99544e+06	4.41e+06	4.36051e+06	6.35344e+06	8.25081e+06	4.55857e+06	5.07636e+06	4.39066e+06	7.38225e+06	5.43778e+06	5.36356e+06	2.40286e+06	5.01162e+06	5.34066e+06	2.7403e+06	4.4969e+06	3.38864e+06	5.59096e+06	3.37922e+06
LPC 17:0	1.27905e+07	9.72205e+06	7.44775e+06	7.36902e+06	8.84086e+06	1.13878e+07	9.12858e+06	7.80216e+06	8.81481e+06	8.80101e+06	9.55073e+06	1.25721e+07	6.77373e+06	1.34905e+07	5.9523e+06	1.02078e+07	1.21805e+07	9.46647e+06	7.69912e+06	1.36854e+07	2.76057e+06	7.39532e+06	4.15735e+06	4.37732e+06	7.88429e+06	1.46938e+07	1.46493e+07	8.81798e+06	2.24571e+06	6.67058e+06	7.90336e+06	1.52106e+07	1.36313e+07	8.98595e+06	1.76704e+07	8.0245e+06	1.04792e+07	1.1245e+07	2.55155e+07	1.13533e+07	8.81901e+06	4.6449e+06	1.03321e+07	1.15045e+07	9.23156e+06	1.16084e+07	6.77178e+06	1.1216e+07	1.00921e+07
LPC O-16:0	9.40228e+06	8.585e+06	5.77359e+06	5.48679e+06	7.13605e+06	8.32797e+06	5.99866e+06	6.93478e+06	7.93137e+06	6.75014e+06	3.84174e+06	1.1119e+07	7.92515e+06	7.66529e+06	4.20325e+06	5.24591e+06	8.795e+06	7.04454e+06	8.77797e+06	1.01284e+07	2.82394e+06	4.58429e+06	3.43261e+06	3.58891e+06	4.40927e+06	1.12204e+07	1.49766e+07	7.61708e+06	2.49317e+06	3.09045e+06	7.01973e+06	8.93851e+06	6.40273e+06	9.14045e+06	9.95818e+06	7.69817e+06	7.82515e+06	5.54326e+06	1.23509e+07	1.09673e+07	8.09949e+06	5.93825e+06	1.27577e+07	8.80407e+06	8.83616e+06	1.45264e+07	5.19382e+06	9.07362e+06	6.73107e+06
LPC O-18:1	1.10958e+07	8.89564e+06	4.68847e+06	5.77892e+06	9.00821e+06	7.90478e+06	6.07563e+06	7.52211e+06	8.1408e+06	6.65995e+06	2.43553e+06	1.21968e+07	6.65961e+06	7.48462e+06	4.56006e+06	7.65211e+06	1.00579e+07	6.2935e+06	6.23909e+06	6.21113e+06	4.13708e+06	3.03591e+06	2.86755e+06	3.27962e+06	5.3077e+06	7.95767e+06	1.56174e+07	7.56699e+06	2.5872e+06	2.9597e+06	5.07258e+06	7.17601e+06	4.24547e+06	6.15855e+06	8.64856e+06	5.64046e+06	4.44008e+06	2.78404e+06	6.29649e+06	6.99908e+06	6.2945e+06	2.50622e+06	8.73966e+06	5.90609e+06	8.47787e+06	7.3697e+06	4.99861e+06	4.62058e+06	4.62957e+06
3-O-alpha-L-rhamnopyranosyl-3-hydroxymyristoyl-3-hydroxydecanoic acid	382724	131975	84266	177035	98801.2	150678	89969.6	72832.3	105478	133462	113496	54542.2	76715.6	111291	84099	123911	269266	231374	102288	135096	221716	167090	166143	45004.7	186848	268169	347532	560609	167100	103299	254019	978506	265882	232396	262609	286616	341752	227331	233259	152748	401901	256748	323581	240490	284330	441214	387642	294966	213222
Cer 18:0;2O/4:0	5.86359e+06	2.89496e+06	1.67134e+06	6.19612e+06	1.28188e+06	6.354e+06	1.39684e+06	1.94421e+06	4.81091e+06	1.98026e+06	1.29965e+06	1.28124e+06	1.0224e+06	939379	592235	1.43051e+06	2.46688e+06	2.71408e+06	5.182e+06	1.08792e+06	1.79126e+06	2.08313e+06	915218	610766	1.64067e+06	6.76571e+06	2.013e+06	2.89755e+06	1.4331e+06	2.10138e+06	544414	7.0814e+06	1.13809e+06	2.72047e+06	1.73034e+06	2.24353e+06	903420	750464	2.91522e+06	2.11119e+06	1.09549e+06	936521	855119	629385	1.06911e+06	1.11294e+06	1.17188e+06	520750	1.35784e+06
LPC 18:0	6.89739e+06	1.7733e+06	2.58799e+06	1.43602e+06	3.19679e+06	4.44671e+06	2.09189e+06	4.31512e+06	3.60781e+06	4.53536e+06	2.93371e+06	6.79922e+06	4.55753e+06	5.58922e+06	2.83671e+06	7.22622e+06	8.20649e+06	6.87672e+06	4.5372e+06	6.86686e+06	2.49042e+06	4.01765e+06	2.43954e+06	4.0079e+06	6.04078e+06	6.94145e+06	1.32946e+07	9.5025e+06	2.6331e+06	3.90262e+06	5.80756e+06	7.73786e+06	6.99736e+06	6.42825e+06	7.39237e+06	4.98542e+06	4.9822e+06	4.18585e+06	8.26213e+06	7.00334e+06	8.79247e+06	2.97691e+06	6.51636e+06	5.02699e+06	8.83755e+06	5.07886e+06	6.62476e+06	6.17973e+06	4.35485e+06
PC O-18:0	4.09803e+07	2.75242e+07	2.23705e+07	2.41407e+07	3.35672e+07	3.82036e+07	3.35095e+07	3.55612e+07	3.70521e+07	3.72187e+07	2.42928e+07	5.99075e+07	4.06143e+07	4.40721e+07	2.12925e+07	4.99459e+07	4.36143e+07	4.00748e+07	2.34213e+07	3.95374e+07	1.95954e+07	2.22336e+07	1.54897e+07	2.38682e+07	3.70741e+07	5.0307e+07	8.4602e+07	5.84961e+07	1.74759e+07	1.97845e+07	3.51274e+07	4.12237e+07	3.1592e+07	3.38045e+07	3.68553e+07	2.74071e+07	2.54507e+07	2.19966e+07	4.35776e+07	3.75859e+07	4.93141e+07	1.39536e+07	3.8594e+07	2.47023e+07	5.89969e+07	2.61402e+07	4.23277e+07	3.09621e+07	2.4403e+07
PE O-18:1(9Z)_0:0	1.46897e+06	1.76874e+06	924440	1.36935e+06	1.16932e+06	1.7986e+06	1.14004e+06	864913	1.27809e+06	1.73542e+06	722710	2.39057e+06	881533	1.61829e+06	690173	1.67692e+06	985987	977453	1.04892e+06	1.17823e+06	561144	547101	416414	1.49842e+06	1.20069e+06	1.92079e+06	5.03636e+06	1.19458e+06	690076	864006	877909	999255	654613	1.135e+06	981640	648949	721410	668247	1.68207e+06	913444	2.21702e+06	679897	2.13617e+06	1.76367e+06	1.94919e+06	983089	1.39376e+06	1.19955e+06	1.66707e+06
CAR 18:0	4.38589e+06	4.35028e+06	2.91472e+06	5.95405e+06	5.14555e+06	2.88273e+06	4.9315e+06	4.84834e+06	5.35165e+06	4.84084e+06	3.90003e+06	5.88842e+06	2.57755e+06	6.17072e+06	1.80012e+06	4.69139e+06	3.42411e+06	3.12087e+06	4.62969e+06	3.00954e+06	3.51455e+06	2.81152e+06	3.23599e+06	4.22293e+06	3.92817e+06	3.953e+06	1.24044e+07	3.9411e+06	4.44568e+06	1.78905e+06	3.31407e+06	2.62395e+06	2.73582e+06	2.53716e+06	2.51217e+06	3.66134e+06	3.5052e+06	1.85335e+06	3.18558e+06	1.04862e+06	3.70945e+06	1.74575e+06	3.08441e+06	2.87224e+06	6.90575e+06	3.56435e+06	4.95245e+06	2.26971e+06	3.17089e+06
SQDG 19:1_24:4	1.44062e+07	1.14717e+07	3.59696e+06	1.4432e+07	1.38723e+07	1.02157e+07	1.04405e+07	7.86838e+06	8.78863e+06	8.64659e+06	1.00891e+07	3.39992e+06	2.68339e+06	3.503e+06	4.2373e+06	1.44342e+07	6.71438e+06	1.65137e+07	9.55719e+06	1.11994e+07	3.3868e+07	8.51437e+06	2.4052e+07	4.33362e+06	1.38852e+07	8.90787e+06	2.10941e+06	1.30172e+07	2.26348e+07	9.55159e+06	5.86783e+06	9.60777e+06	4.85498e+06	8.11808e+06	6.50585e+06	1.10239e+07	1.16686e+07	5.60818e+06	4.38132e+06	1.08365e+07	1.59453e+07	1.39917e+07	1.14346e+07	1.17568e+07	1.07093e+07	1.873e+07	2.15468e+07	9.24828e+06	1.69325e+07
LPC 18:0	4.16889e+08	4.48319e+08	3.64189e+08	3.54818e+08	5.04547e+08	5.3395e+08	5.04747e+08	4.97617e+08	5.75962e+08	5.88218e+08	2.86761e+08	6.57242e+08	4.70613e+08	5.23431e+08	2.39493e+08	6.22005e+08	3.98654e+08	5.51295e+08	2.28271e+08	3.57595e+08	2.42892e+08	2.09994e+08	3.01572e+08	4.16831e+08	5.99947e+08	5.1781e+08	1.29574e+09	6.10929e+08	2.19658e+08	4.63193e+08	3.6239e+08	3.62346e+08	3.36834e+08	3.70676e+08	3.763e+08	3.1114e+08	2.58812e+08	2.49714e+08	4.74884e+08	2.96544e+08	5.74203e+08	1.97688e+08	5.49563e+08	4.37815e+08	8.17079e+08	2.65691e+08	6.54435e+08	3.07875e+08	5.27409e+08
PE 20:2_36:10	3.92275e+06	3.38427e+06	1.15195e+06	3.93477e+06	4.03401e+06	2.81402e+06	3.5316e+06	2.44716e+06	2.58336e+06	2.89256e+06	3.13131e+06	909412	663777	802215	1.33545e+06	3.40994e+06	2.05078e+06	3.82262e+06	2.39947e+06	3.05879e+06	1.31834e+07	2.79462e+06	9.07773e+06	1.48342e+06	5.31814e+06	3.20253e+06	952360	5.19406e+06	8.93292e+06	3.91902e+06	2.99231e+06	3.8329e+06	1.76233e+06	3.0689e+06	2.33961e+06	4.07332e+06	4.15926e+06	1.82407e+06	1.57151e+06	2.57547e+06	6.04171e+06	5.61193e+06	4.8597e+06	5.13229e+06	3.93901e+06	5.61008e+06	8.10155e+06	2.97765e+06	5.60033e+06
DGDG 3:0_26:0	1.48204e+07	1.37075e+07	4.4605e+06	1.73906e+07	1.61145e+07	1.22759e+07	1.36903e+07	9.96149e+06	1.01154e+07	9.85411e+06	1.21166e+07	4.14119e+06	3.15576e+06	5.10158e+06	5.30903e+06	1.80264e+07	7.58565e+06	1.91003e+07	1.14669e+07	1.41258e+07	4.39312e+07	9.71058e+06	2.59415e+07	2.65319e+06	1.43933e+07	8.65423e+06	3.10866e+06	1.63641e+07	2.22982e+07	1.29924e+07	9.65908e+06	1.18667e+07	5.79003e+06	9.64088e+06	6.90428e+06	1.24844e+07	1.28295e+07	6.01229e+06	5.20875e+06	1.26693e+07	1.91267e+07	1.61392e+07	1.37141e+07	1.47056e+07	1.2997e+07	2.0752e+07	2.36679e+07	1.0949e+07	1.91476e+07
SQDG 19:1_24:2	8.23773e+06	7.77319e+06	2.47026e+06	9.15922e+06	8.84525e+06	5.88428e+06	7.67027e+06	5.85651e+06	5.38857e+06	5.31155e+06	8.29506e+06	2.16731e+06	1.47403e+06	2.31012e+06	3.11913e+06	9.35767e+06	3.82415e+06	8.75928e+06	5.91983e+06	6.61153e+06	2.6105e+07	6.62119e+06	1.76383e+07	3.45781e+06	9.80739e+06	5.75941e+06	1.91243e+06	1.09933e+07	1.4929e+07	7.46894e+06	5.81322e+06	7.35537e+06	3.51722e+06	6.07587e+06	4.30797e+06	8.16604e+06	8.1064e+06	3.68661e+06	3.06274e+06	5.50023e+06	1.18257e+07	1.0262e+07	8.14218e+06	9.24743e+06	7.73164e+06	1.18176e+07	1.21707e+07	6.46066e+06	1.02015e+07
PMeOH 20:2_20:4	9.65077e+06	8.78088e+06	2.7997e+06	1.05323e+07	9.32596e+06	8.05944e+06	8.36575e+06	6.29566e+06	5.70081e+06	5.50488e+06	7.882e+06	3.0654e+06	2.56822e+06	4.58091e+06	3.70955e+06	1.79522e+07	5.25673e+06	1.53741e+07	1.0064e+07	1.13569e+07	2.63083e+07	7.65548e+06	1.82591e+07	3.60278e+06	1.02794e+07	6.02211e+06	2.52204e+06	1.16703e+07	1.08641e+07	8.97757e+06	6.29399e+06	8.85857e+06	3.97668e+06	6.11144e+06	4.47782e+06	7.88254e+06	7.97618e+06	4.09478e+06	3.39744e+06	8.97363e+06	1.00395e+07	8.3991e+06	7.67682e+06	8.77956e+06	6.92413e+06	1.25432e+07	9.56271e+06	6.92077e+06	9.9189e+06
SL 16:3;O/22:2;O	229241	279763	211716	326276	207617	163883	213105	472934	404939	225798	232989	435998	413464	410670	209928	674190	548909	398887	594653	533534	587678	473817	282419	124091	485812	239440	200553	600528	209082	344579	146563	506025	170590	159245	216512	181750	329772	102078	190669	213260	237482	169817	269888	186350	256615	206311	347194	382015	207463
CAR 20:1	1.2059e+06	1.19188e+06	898827	1.05484e+06	2.67043e+06	539839	881198	2.11515e+06	1.15266e+06	698217	317801	4.65382e+06	857430	1.92855e+06	648066	2.81672e+06	1.94043e+06	304196	870482	2.05619e+06	579823	318054	879124	1.17916e+06	793591	552281	915231	534979	1.05097e+06	450629	749167	267988	685979	635109	792288	1.4636e+06	831287	337783	811137	246681	398627	200026	362523	428170	934228	479323	1.96604e+06	249566	808907
MGDG 3:0_20:0	214257	281772	152167	242162	148133	198849	293217	607228	323654	160804	265898	611185	497142	413745	328819	476102	806693	481715	731242	382607	496003	245159	326564	363613	619788	313345	342746	923835	208784	613308	207486	303588	189552	121712	364884	388634	438210	106136	231097	382786	188583	164464	268920	196862	317829	146607	229535	409289	268802
PEtOH 19:1_20:3	1.22972e+07	1.35702e+07	2.79396e+06	1.42222e+07	1.15754e+07	1.55335e+07	1.10479e+07	1.03509e+07	6.07192e+06	5.60143e+06	1.43047e+07	5.90492e+06	5.10257e+06	6.47403e+06	7.16721e+06	2.99516e+07	1.57636e+07	2.87082e+07	1.74895e+07	1.47297e+07	3.07981e+07	1.55736e+07	3.34659e+07	1.34439e+07	2.38834e+07	1.5586e+07	5.33988e+06	3.601e+07	2.66958e+07	2.94119e+07	1.65138e+07	2.1413e+07	9.87496e+06	1.35279e+07	1.38314e+07	2.21933e+07	2.12687e+07	1.19075e+07	7.71273e+06	2.37089e+07	1.5205e+07	1.48867e+07	1.1831e+07	1.35509e+07	1.2e+07	1.93123e+07	1.75673e+07	1.1366e+07	1.67196e+07
MGDG O-18:1_3:0	180047	359490	118216	274950	119133	187101	342003	720733	178647	134749	326820	695705	641626	414996	349782	776004	857240	365925	782710	387747	788968	188848	234336	430117	634606	490753	338066	601674	273892	814526	282858	462601	127518	135801	524291	384102	350250	82768.2	170915	404926	309333	164201	338858	215218	488939	151922	241393	420175	353572
PE O-18:3_19:1	1.00877e+07	1.17421e+07	1.81106e+06	1.19212e+07	7.49125e+06	1.33212e+07	9.71915e+06	7.45327e+06	4.4157e+06	4.27147e+06	9.14358e+06	5.09445e+06	4.21459e+06	4.71904e+06	5.62448e+06	1.91445e+07	1.07423e+07	1.97013e+07	1.3398e+07	1.11449e+07	2.71406e+07	1.1259e+07	2.54935e+07	9.25751e+06	1.93411e+07	1.24771e+07	4.49743e+06	2.17004e+07	2.36762e+07	2.19021e+07	1.488e+07	1.65971e+07	8.93145e+06	1.16862e+07	1.16679e+07	1.70542e+07	1.67752e+07	8.96083e+06	6.48675e+06	1.82013e+07	1.39343e+07	1.36275e+07	1.0837e+07	1.10286e+07	9.61704e+06	1.61834e+07	1.66123e+07	9.39054e+06	1.6048e+07
LPC 20:1	6.24788e+06	6.38154e+06	5.5409e+06	4.40388e+06	1.12882e+07	6.57961e+06	6.91962e+06	1.30333e+07	8.6559e+06	5.4949e+06	1.50159e+06	2.1876e+07	8.20563e+06	7.45681e+06	5.17611e+06	1.41481e+07	1.69019e+07	4.2624e+06	2.94225e+06	1.02844e+07	2.93251e+06	3.11687e+06	8.35628e+06	8.75328e+06	1.0427e+07	5.80742e+06	1.44221e+07	5.89719e+06	3.92598e+06	1.03853e+07	5.06532e+06	3.51777e+06	3.77464e+06	8.01882e+06	6.95849e+06	6.17883e+06	3.84108e+06	2.71908e+06	7.90102e+06	3.75434e+06	5.62911e+06	1.6816e+06	5.3505e+06	6.66361e+06	7.33334e+06	2.84294e+06	1.26905e+07	1.96928e+06	7.35415e+06
SL 20:3;O/20:1;O	1.03157e+07	1.04003e+07	2.1918e+06	1.2695e+07	7.22549e+06	1.15542e+07	9.87391e+06	5.93986e+06	5.8318e+06	5.21525e+06	8.85844e+06	4.24849e+06	3.32399e+06	3.51089e+06	5.60588e+06	1.59888e+07	8.41224e+06	1.78287e+07	1.00269e+07	9.88613e+06	2.75811e+07	9.76421e+06	2.34797e+07	7.54033e+06	1.70066e+07	9.25418e+06	3.2629e+06	1.38331e+07	1.94136e+07	1.70821e+07	1.18658e+07	1.33084e+07	8.14275e+06	1.14084e+07	9.51701e+06	1.34338e+07	1.40047e+07	6.52646e+06	5.3146e+06	1.22924e+07	1.17883e+07	1.52483e+07	9.71948e+06	1.083e+07	9.25962e+06	1.78373e+07	1.73324e+07	8.52875e+06	1.70251e+07
9-hydroxy-16-oxo-hexadecanoic acid	6.17132e+06	1.00432e+07	3.97131e+06	5.00119e+06	6.43233e+06	6.49163e+06	9.50666e+06	6.37553e+06	1.11993e+07	1.2902e+07	3.17826e+06	6.14399e+06	4.7338e+06	5.76168e+06	2.03219e+06	3.80296e+06	3.96777e+06	3.37676e+06	3.22358e+06	3.74339e+06	4.02507e+06	3.40013e+06	3.24251e+06	4.53365e+06	5.90097e+06	3.5125e+06	2.04559e+06	4.8299e+06	3.40829e+06	5.37331e+06	2.78513e+06	3.09712e+06	3.60068e+06	1.44522e+06	3.70137e+06	3.86561e+06	3.88511e+06	3.20937e+06	4.51924e+06	3.75999e+06	2.00884e+06	2.70814e+06	3.28973e+06	2.77001e+06	2.50804e+06	2.74651e+06	3.21301e+06	1.07368e+06	2.82218e+06
O-pentadecanoylcarnitine	7.42088e+06	1.96732e+07	8.1371e+06	2.28457e+07	2.08764e+07	7.36354e+06	1.90526e+07	1.58232e+07	8.46385e+06	8.35309e+06	1.24289e+07	1.45986e+07	7.74502e+06	6.82881e+06	4.13362e+06	1.17844e+07	6.90893e+06	9.98185e+06	4.6083e+06	4.51075e+06	9.39369e+06	1.25657e+07	1.04002e+07	1.15697e+07	1.62232e+07	1.39422e+07	8.89225e+06	1.1295e+07	8.07395e+06	2.22572e+07	4.93094e+06	6.78639e+06	5.00478e+06	2.84684e+06	4.38848e+06	7.04905e+06	8.25245e+06	4.37605e+06	5.43276e+06	4.30024e+06	1.40445e+07	1.21666e+07	2.12445e+07	9.30257e+06	1.10883e+07	1.07838e+07	1.31042e+07	5.74304e+06	6.97447e+06
11,14-eicosadienoic acid	1.71257e+06	2.30515e+06	1.29231e+06	3.28787e+06	1.34057e+06	2.50089e+06	2.37771e+06	2.19002e+06	2.34308e+06	1.93142e+06	2.45628e+06	1.4823e+06	1.32701e+06	1.43276e+06	1.13191e+06	3.80322e+06	2.40664e+06	2.14131e+06	2.04748e+06	1.90477e+06	5.67358e+06	1.4077e+06	4.12329e+06	1.61582e+06	3.24974e+06	1.63008e+06	2.28093e+06	3.10216e+06	2.24707e+06	3.68513e+06	1.58159e+06	1.39441e+06	1.03725e+06	2.51325e+06	1.24043e+06	2.27256e+06	1.81298e+06	1.76735e+06	1.39608e+06	1.2618e+06	2.11501e+06	1.66415e+06	2.14675e+06	1.60217e+06	2.20531e+06	2.68489e+06	2.10557e+06	2.00106e+06	2.42621e+06
11-deoxy-PGF1a	1.07104e+06	2.80265e+06	1.91374e+06	2.54283e+06	3.22317e+06	2.78223e+06	3.51283e+06	3.11061e+06	2.8804e+06	3.38339e+06	1.58978e+06	1.70876e+06	1.56872e+06	1.47477e+06	568006	395199	671792	770674	604287	685478	520167	785489	515388	281359	557898	586877	420201	546132	338931	480992	856250	625150	723640	612632	654462	746630	927138	694696	809277	679128	821402	414141	581877	668193	536316	523652	517074	682913	485153
PC 19:0_17:1	190704	139924	77116.9	141745	170644	95658.1	137493	1.36795e+06	131230	200896	2.35246e+06	1.47588e+06	3.51251e+06	2.55771e+06	1.27535e+06	1.77332e+06	3.94465e+06	324423	1.19655e+06	560057	1.9749e+06	1.40856e+06	5.17483e+06	5.23488e+06	5.10133e+06	4.80835e+06	5.95672e+06	3.7381e+06	2.3132e+06	1.34122e+06	2.36041e+06	2.83979e+06	2.30736e+06	3.55627e+06	1.29775e+06	2.54306e+06	1.00401e+06	1.69873e+06	1.23256e+06	858099	4.11222e+06	1.06312e+06	1.11693e+06	1.02929e+06	935002	996606	2.66928e+06	876416	3.22256e+06
LPC 19:0	1.23518e+06	1.87356e+06	1.20715e+06	1.82921e+06	1.50952e+06	1.76848e+06	1.58697e+06	2.03533e+06	2.57318e+06	1.75926e+06	920329	2.42617e+06	1.52354e+06	1.74159e+06	932628	1.18038e+06	3.14129e+06	937615	610202	721809	318273	937118	2.13357e+06	1.27922e+06	2.9856e+06	1.50927e+06	3.88327e+06	1.07025e+06	500688	3.65272e+06	2.35186e+06	868689	1.97241e+06	2.87539e+06	1.79674e+06	776945	800045	2.18398e+06	5.25711e+06	906248	1.53217e+06	943373	1.79601e+06	2.25816e+06	1.92454e+06	1.45327e+06	1.55331e+06	1.56624e+06	3.15116e+06
ST 27:1;O;S	8.16071e+06	1.30597e+07	5.36977e+06	1.18351e+07	9.62092e+06	8.49987e+06	1.25984e+07	9.21479e+06	1.05936e+07	1.00272e+07	9.19746e+06	1.14877e+07	5.88617e+06	7.82503e+06	7.07911e+06	1.00885e+07	1.34786e+07	9.63398e+06	7.26517e+06	1.10452e+07	1.48997e+07	4.7516e+06	1.37172e+07	6.98497e+06	1.21617e+07	1.55878e+07	1.633e+07	8.32014e+06	6.56574e+06	1.27118e+07	7.83594e+06	8.10471e+06	1.16146e+07	1.98686e+07	9.65057e+06	1.02378e+07	9.86034e+06	1.23658e+07	1.40159e+07	6.65039e+06	1.14445e+07	2.08408e+07	1.39011e+07	1.59718e+07	2.04017e+07	1.64795e+07	2.25284e+07	2.44094e+07	2.00435e+07
PC 18:1_18:1	549887	518747	401648	882039	482070	1.49946e+06	725339	895829	1.10809e+06	944394	1.01725e+06	584897	555958	719621	418875	592525	1.16099e+06	653766	575687	398085	897381	611706	1.73825e+06	900109	1.14778e+06	602699	329945	820831	712010	1.07744e+06	1.20399e+06	945590	849186	715851	626678	696332	946038	1.13968e+06	1.05721e+06	436982	716430	818713	264782	716331	778366	1.88939e+06	850251	818806	1.04676e+06
LPC O-18:0	1.44707e+06	3.09275e+06	1.22399e+06	2.50591e+06	2.34183e+06	2.59217e+06	1.86965e+06	2.66127e+06	2.57857e+06	2.39886e+06	1.32919e+06	4.99516e+06	2.68809e+06	2.72622e+06	1.46268e+06	3.28616e+06	4.04061e+06	1.85911e+06	1.67334e+06	1.34343e+06	1.00408e+06	1.05941e+06	3.26932e+06	2.83246e+06	3.45788e+06	2.03032e+06	6.67303e+06	1.49148e+06	969782	3.18171e+06	4.96025e+06	1.27994e+06	2.64552e+06	5.85388e+06	1.86267e+06	1.39759e+06	2.79627e+06	3.03237e+06	8.06852e+06	1.39124e+06	2.62565e+06	1.75147e+06	2.63701e+06	3.67353e+06	3.12863e+06	4.54455e+06	2.04176e+06	2.8287e+06	4.94228e+06
PC 21:0_17:1	179500	183169	181090	197000	199558	134640	217704	3.68554e+06	178439	213015	5.68358e+06	3.23785e+06	8.8168e+06	6.19343e+06	3.0119e+06	2.6277e+06	8.57285e+06	1.33083e+06	4.94039e+06	1.97842e+06	3.93594e+06	6.31551e+06	1.02375e+07	4.23341e+06	1.17554e+07	6.91663e+06	7.45198e+06	4.49356e+06	2.44058e+06	2.97062e+06	1.34644e+07	1.01918e+07	1.45617e+07	7.09931e+06	6.56076e+06	4.75379e+06	4.13213e+06	2.93348e+06	4.59822e+06	1.53998e+06	1.15135e+07	3.7261e+06	2.43638e+06	2.43757e+06	2.8229e+06	2.16632e+06	4.69381e+06	2.55766e+06	6.51827e+06
SL 22:1;O/20:1;O	322971	160779	133085	191000	189762	138709	255694	4.83349e+06	166033	363098	4.55738e+06	2.39608e+06	9.24428e+06	5.22189e+06	2.8214e+06	2.68628e+06	6.05784e+06	1.07065e+06	3.94478e+06	1.45664e+06	3.59136e+06	4.86563e+06	7.74906e+06	3.02367e+06	9.12376e+06	5.92092e+06	5.41353e+06	3.5843e+06	1.6435e+06	2.26029e+06	8.88866e+06	1.13206e+07	9.0179e+06	5.11918e+06	4.90065e+06	3.95037e+06	3.04983e+06	2.43389e+06	3.61099e+06	1.43312e+06	1.25164e+07	3.44124e+06	2.75905e+06	2.13308e+06	2.31642e+06	2.51082e+06	3.57366e+06	1.87123e+06	6.4429e+06
LPC 20:0	1.37944e+06	2.76114e+06	2.01749e+06	1.9553e+06	7.07576e+06	2.97404e+06	3.13389e+06	3.09964e+06	2.69708e+06	3.30397e+06	1.09702e+06	4.85161e+06	2.94197e+06	2.61828e+06	2.05984e+06	2.21127e+06	3.42685e+06	2.97643e+06	2.28827e+06	2.55659e+06	246398	3.65195e+06	1.74884e+06	1.32037e+06	2.92964e+06	1.55703e+06	3.09167e+06	1.12703e+06	541563	3.3324e+06	4.96631e+06	2.81049e+06	3.28743e+06	3.10854e+06	5.25994e+06	794949	3.33802e+06	2.73849e+06	4.73391e+06	1.48737e+06	3.15477e+06	1.25917e+06	2.58133e+06	2.14066e+06	2.33775e+06	1.80361e+06	2.25405e+06	3.48881e+06	4.33297e+06
LPC 22:1	460575	515024	3.38805e+06	590430	4.84783e+06	1.05627e+06	699926	4.86963e+06	2.4383e+06	877192	197117	4.82056e+06	1.49876e+06	1.69281e+06	1.17295e+06	955095	5.22334e+06	346616	495799	7.47323e+06	108194	1.27424e+06	3.54732e+06	573847	623998	123974	328105	187420	592695	731927	2.14123e+06	577925	682332	2.62617e+06	935345	916659	549439	372138	3.48561e+06	126734	1.42695e+06	202570	316944	499155	261650	580251	9.50561e+06	348643	961681
VAE 18:5	940900	6.10091e+06	723591	2.8168e+06	603197	2.2662e+06	1.40286e+06	820644	1.6287e+06	1.04751e+07	913868	996588	4.04749e+06	3.80457e+06	5.65781e+06	9.47858e+06	1.0458e+06	4.74952e+06	9.68702e+06	1.6282e+06	3.98004e+06	2.2564e+06	681877	3.59534e+06	1.85001e+06	1.90771e+06	3.007e+06	2.15562e+06	1.96478e+06	918083	7.15004e+06	4.89041e+06	3.33608e+06	1.01568e+06	4.81951e+06	1.10679e+06	4.86493e+06	5.74968e+06	3.40793e+06	774713	1.75735e+06	3.42281e+06	838698	1.4645e+06	1.35147e+06	452797	6.61691e+06	2.0645e+06	2.55034e+06
PI 18:1(9Z)_22:2(13Z,16Z)	1.26438e+06	1.81435e+06	522359	1.48236e+06	1.1823e+06	1.39305e+06	1.49424e+06	1.20285e+06	1.63542e+06	359204	853516	1.382e+06	1.23107e+06	1.61175e+06	736259	1.46015e+06	1.96005e+06	2.75044e+06	2.24116e+06	1.8753e+06	930217	2.0297e+06	1.40821e+06	1.26821e+06	1.15284e+06	983867	1.16745e+06	991248	1.69332e+06	1.9992e+06	3.75642e+06	1.71276e+06	2.35524e+06	1.4626e+06	2.36093e+06	937161	2.03798e+06	2.33077e+06	1.3834e+06	829017	1.98332e+06	1.52187e+06	1.89503e+06	955381	872166	1.1732e+06	938219	2.44539e+06	2.16739e+06
CE 18:1(d7)	9.15697e+07	3.08429e+08	1.56471e+08	2.22556e+08	3.23341e+08	1.26291e+08	8.77917e+08	3.03096e+08	4.79785e+08	7.624e+07	1.88146e+08	7.08982e+08	3.95199e+08	2.92996e+08	1.58912e+08	6.96298e+07	2.30123e+08	1.7396e+08	8.09578e+07	1.55665e+08	9.72875e+07	1.71359e+08	6.02593e+07	8.69096e+07	1.48881e+08	6.9824e+07	5.88607e+07	1.52026e+08	9.30868e+07	9.36314e+07	1.00806e+08	1.3366e+08	4.07589e+07	6.91012e+06	1.06374e+08	2.28018e+08	2.11243e+08	1.40037e+08	9.00682e+07	1.07713e+08	5.82745e+07	4.88107e+07	1.44873e+08	1.01365e+08	3.9461e+07	8.78983e+07	8.80696e+07	4.74869e+07	4.85045e+07
GM3(d18:1/16:0)	534665	1.03794e+06	270782	903971	1.19474e+06	691842	1.03286e+06	772010	930386	1.15401e+06	385009	382518	405907	499377	530688	286292	406393	715124	1.05995e+06	513183	426671	1.61104e+06	300290	254032	289502	258148	273639	468591	791237	374708	1.28836e+06	742332	434364	335291	1.10284e+06	281984	548951	400739	231104	511508	554648	271808	281542	409807	203259	259881	702841	678645	409064
PC O-37:3	2.16353e+06	3.76245e+06	2.07153e+06	4.84546e+06	3.82215e+06	2.89807e+06	3.32002e+06	2.36437e+06	2.96524e+06	3.4038e+06	1.8388e+06	1.80243e+06	1.82122e+06	2.34297e+06	1.39284e+06	1.27215e+06	1.38802e+06	1.166e+06	631757	966231	1.23589e+06	1.04707e+06	1.19457e+06	1.20394e+06	1.27909e+06	1.34331e+06	1.41584e+06	1.01566e+06	936448	1.05946e+06	956753	1.00337e+06	932015	991641	1.08292e+06	2.38743e+06	1.22657e+06	1.20879e+06	1.30271e+06	1.4606e+06	846947	1.24654e+06	1.36714e+06	1.40329e+06	1.15593e+06	1.02375e+06	1.17253e+06	769353	967236
Hex2Cer 16:1;2O/16:0	403087	865656	202622	691643	396232	798220	384668	849272	291601	379131	1.11764e+06	536192	539113	819594	1.07747e+06	695086	812914	377290	494610	1.93962e+06	1.45756e+06	1.11666e+06	859553	505504	1.11377e+06	1.36213e+06	1.61419e+06	1.2626e+06	278503	707992	935566	862168	744261	1.60582e+06	1.62012e+06	850258	4.03353e+06	1.27096e+06	1.28664e+06	1.56805e+06	1.17634e+06	590374	928641	983896	399895	1.92195e+06	1.62869e+06	1.47942e+06	1.30926e+06
PI 38:6	3.60619e+06	1.95454e+06	1.76535e+06	3.93443e+06	1.24586e+06	2.5985e+06	1.02205e+06	5.14642e+06	2.27306e+06	3.92217e+06	1.67359e+06	3.15428e+06	2.35649e+06	4.88289e+06	2.80183e+06	984026	3.98849e+06	3.59315e+06	2.22909e+06	4.21197e+06	4.89724e+06	1.99867e+06	1.5789e+06	751988	4.33852e+06	2.73928e+06	5.05695e+06	3.59484e+06	1.38788e+06	2.06572e+06	2.46398e+06	3.83849e+06	2.30392e+06	6.63102e+06	4.01957e+06	5.32134e+06	4.44984e+06	3.66671e+06	4.0607e+06	4.68778e+06	2.07591e+06	1.36087e+06	2.35031e+06	3.23301e+06	5.34447e+06	5.30115e+06	3.48054e+06	2.42371e+06	2.66054e+06
Hex2Cer 18:2;2O/16:0	5.52702e+06	4.54509e+06	2.17105e+06	5.19826e+06	4.15328e+06	5.18071e+06	2.98538e+06	5.79622e+06	3.26076e+06	6.03566e+06	5.42396e+06	3.64606e+06	3.77361e+06	4.10727e+06	1.00052e+07	4.4828e+06	6.22253e+06	3.43975e+06	3.99218e+06	7.36204e+06	9.57111e+06	5.72923e+06	3.7899e+06	3.41213e+06	1.0476e+07	9.93238e+06	1.03419e+07	7.99283e+06	2.39553e+06	2.57293e+06	4.79891e+06	8.82635e+06	4.33816e+06	7.88141e+06	9.96304e+06	1.4724e+07	1.64031e+07	4.95382e+06	7.61036e+06	8.2614e+06	6.84294e+06	5.15373e+06	7.5189e+06	1.10246e+07	1.47332e+07	1.98318e+07	9.7106e+06	7.97631e+06	7.9998e+06
SM 8:1;2O/24:1	9.45377e+06	8.3927e+06	5.36256e+06	1.23157e+07	5.2633e+06	1.54409e+07	6.43951e+06	7.26504e+06	6.29881e+06	1.64735e+07	1.50057e+07	7.53933e+06	9.55802e+06	1.44323e+07	2.13427e+07	9.8061e+06	8.89655e+06	8.89727e+06	1.04305e+07	2.80799e+07	1.42653e+07	1.89693e+07	5.40282e+06	1.40728e+07	2.65645e+07	3.39035e+07	4.81039e+07	2.69021e+07	3.76659e+06	9.37032e+06	1.77299e+07	2.97097e+07	1.42858e+07	2.65019e+07	2.97406e+07	1.83999e+07	3.4585e+07	3.29246e+07	3.29442e+07	2.41313e+07	1.65479e+07	1.30424e+07	2.4324e+07	2.38687e+07	2.29437e+07	2.58391e+07	2.68473e+07	2.47085e+07	2.90721e+07
PI 36:4	5.30097e+06	2.37461e+06	2.03246e+06	2.16702e+06	2.54298e+06	3.10775e+06	1.53965e+06	3.30408e+06	3.31193e+06	2.76095e+06	1.44265e+06	2.81373e+06	2.87101e+06	3.01722e+06	2.56093e+06	1.58577e+06	5.03643e+06	6.35638e+06	2.45935e+06	4.97768e+06	2.50544e+06	2.65393e+06	1.76918e+06	1.86266e+06	2.50153e+06	2.71245e+06	7.69602e+06	8.29349e+06	1.94973e+06	1.7114e+06	6.59348e+06	9.18506e+06	2.65422e+06	1.34163e+07	4.03074e+06	5.60352e+06	4.27856e+06	6.16339e+06	7.01419e+06	4.83949e+06	2.16077e+06	2.61296e+06	5.4785e+06	4.2713e+06	4.77106e+06	5.5352e+06	5.17377e+06	6.26596e+06	3.66959e+06
GlcCer(d15:1/18:0)	1.541e+06	1.75107e+06	1.27565e+06	2.64309e+06	2.4998e+06	2.34945e+06	2.12753e+06	1.91644e+06	2.39374e+06	2.56206e+06	998231	1.18752e+06	1.13902e+06	1.23377e+06	628774	504926	629378	640467	348599	433316	666353	609662	482165	905884	470025	797770	500053	675587	574723	591080	577919	747954	614626	823231	575965	886469	872477	684627	911300	647656	1.20695e+06	696868	659895	654377	400573	803351	930613	644322	1.28265e+06
PC 16:2_16:2	8.44398e+07	3.26813e+07	1.49333e+07	2.64652e+07	2.90119e+07	2.01251e+07	2.78116e+07	2.06554e+07	2.632e+07	2.85721e+07	1.25059e+07	1.44438e+07	1.11311e+07	1.73988e+07	3.70626e+07	1.19372e+07	3.42519e+07	3.72732e+07	1.83431e+07	3.32243e+07	2.6006e+07	2.34376e+07	2.71916e+07	3.72721e+07	4.67351e+07	4.03076e+07	3.85925e+07	4.64313e+07	4.39583e+07	1.64976e+07	2.10213e+07	3.8492e+07	2.64835e+07	4.09253e+07	2.67392e+07	3.93028e+07	3.81981e+07	3.35045e+07	3.77305e+07	3.28952e+07	1.61144e+07	1.79611e+07	1.48536e+07	1.55615e+07	1.80268e+07	1.72236e+07	1.57755e+07	1.65073e+07	1.85579e+07
PI 34:2	8.00857e+06	5.49581e+06	3.36981e+06	3.51249e+06	4.83553e+06	5.10086e+06	2.74218e+06	5.24396e+06	8.04213e+06	4.11451e+06	4.08071e+06	5.33871e+06	5.26289e+06	3.54611e+06	3.19869e+06	1.51474e+06	6.45242e+06	8.17205e+06	3.52017e+06	4.64167e+06	3.73374e+06	2.38801e+06	2.37691e+06	3.74894e+06	5.92173e+06	3.45835e+06	1.00409e+07	9.90411e+06	2.4754e+06	4.00671e+06	3.95318e+06	7.1219e+06	4.36019e+06	1.44395e+07	5.21647e+06	4.84211e+06	4.64277e+06	7.64555e+06	5.53238e+06	3.59217e+06	2.73939e+06	2.87341e+06	6.3067e+06	4.34795e+06	5.22166e+06	5.14343e+06	3.99319e+06	9.63654e+06	2.94196e+06
PI 36:3	4.29742e+06	3.26925e+06	1.26052e+06	1.292e+06	2.14141e+06	1.89903e+06	2.40546e+06	3.04342e+06	5.35933e+06	3.54037e+06	865651	3.26481e+06	1.66301e+06	1.32876e+06	1.35481e+06	1.10793e+06	3.84437e+06	1.57391e+06	1.29898e+06	949516	675767	2.06172e+06	1.32833e+06	3.59629e+06	4.49376e+06	3.80053e+06	5.26449e+06	2.64289e+06	1.29801e+06	2.60703e+06	3.7069e+06	5.54207e+06	3.28476e+06	4.57618e+06	3.01667e+06	1.4619e+06	1.28891e+06	4.42071e+06	5.05861e+06	2.00742e+06	1.2381e+06	1.51513e+06	2.12604e+06	2.63844e+06	2.42761e+06	1.4137e+06	1.45074e+06	1.95278e+06	1.92189e+06
GlcCer(d18:1/16:0)	1.38936e+06	2.03874e+06	909714	1.81321e+06	2.05973e+06	1.80689e+06	2.23911e+06	1.91895e+06	1.69231e+06	2.39155e+06	1.26987e+06	1.18597e+06	838452	1.08161e+06	499462	650421	530812	743965	428322	399741	533169	375965	683959	686014	696751	619886	629388	856135	650200	664524	615417	927863	792174	852207	564853	628938	735234	1.08707e+06	1.19951e+06	484701	761374	629273	547232	510604	865010	1.02269e+06	909129	846146	1.03456e+06
Cer 16:0;2O/18:0	3.3103e+07	2.35253e+07	1.28915e+07	2.49461e+07	2.86491e+07	1.83292e+07	2.44565e+07	1.90762e+07	2.06446e+07	2.43841e+07	1.35211e+07	1.37565e+07	1.04579e+07	1.31006e+07	9.64974e+06	1.13814e+07	1.2959e+07	1.06429e+07	6.68281e+06	8.63493e+06	1.0741e+07	7.52882e+06	1.25921e+07	1.33632e+07	1.49309e+07	1.73947e+07	1.24768e+07	1.61366e+07	1.41829e+07	1.01138e+07	5.66186e+06	1.41165e+07	1.20384e+07	1.41952e+07	6.11117e+06	1.14521e+07	1.02745e+07	1.32415e+07	1.66033e+07	8.01556e+06	9.52068e+06	7.03353e+06	7.18272e+06	5.85756e+06	1.0719e+07	9.54299e+06	6.85782e+06	8.28827e+06	7.44976e+06
PC 16:3_26:7	2.97241e+06	1.48603e+06	997662	2.60183e+06	1.16255e+06	2.5397e+06	1.95052e+06	2.13566e+06	920623	2.65369e+06	1.37774e+06	1.6629e+06	1.23563e+06	2.94892e+06	1.25229e+06	815976	2.64131e+06	2.35578e+06	763331	1.02024e+06	765557	1.36341e+06	3.22165e+06	1.72457e+06	2.11111e+06	6.51315e+06	2.36004e+06	4.32738e+06	1.64505e+06	968195	1.25937e+06	4.46447e+06	4.51504e+06	2.62876e+06	1.49926e+06	1.74411e+06	1.80866e+06	3.87892e+06	1.51387e+07	883321	4.27925e+06	1.39361e+06	1.77253e+06	1.00839e+06	5.08736e+06	5.0539e+06	6.20697e+06	2.96437e+06	3.84307e+06
PE 18:1_18:3	1.23245e+06	1.37216e+06	1.09301e+06	484555	832758	1.83895e+06	1.58109e+06	1.51904e+06	5.88848e+06	2.30188e+06	619266	2.33881e+06	1.83343e+06	1.05499e+06	556038	1.02064e+06	1.79952e+06	1.34768e+06	755307	875598	248733	599119	1.13557e+06	3.52149e+06	4.94078e+06	6.13837e+06	1.01246e+07	1.57936e+06	600149	3.77721e+06	1.11084e+06	4.18352e+06	2.14478e+06	4.53744e+06	913836	1.58816e+06	1.85805e+06	2.43849e+06	1.81959e+06	2.05784e+06	2.50947e+06	1.12927e+06	1.43627e+06	1.30454e+06	1.10683e+06	1.13729e+06	2.10087e+06	2.94268e+06	1.26087e+06
PS O-16:0_22:4(7Z,10Z,13Z,16Z)	2.99479e+06	851848	968947	3.71745e+06	3.08782e+06	983488	787073	256121	615534	878443	1.47055e+06	615866	807395	795891	654923	3.97641e+06	974009	3.95638e+06	1.98876e+06	966954	1.14025e+07	509285	6.24791e+06	3.21808e+06	1.28285e+06	1.85648e+06	1.92914e+06	2.46424e+06	4.56778e+06	1.64862e+06	719804	1.59628e+06	2.21307e+06	2.92228e+06	346025	1.94998e+06	1.45286e+06	1.73014e+06	5.76082e+06	1.02e+06	1.59684e+06	835485	1.62854e+06	1.34447e+06	2.89609e+06	7.1463e+06	4.52282e+06	4.47269e+06	2.03937e+06
PI 40:6	2.70576e+06	1.30775e+06	1.07826e+06	1.94277e+06	797950	1.29963e+06	580281	2.05431e+06	1.24396e+06	1.57719e+06	1.17243e+06	1.65959e+06	1.03985e+06	2.1053e+06	684981	946708	2.8247e+06	2.65218e+06	550945	962823	2.43047e+06	825415	1.29783e+06	984659	1.52126e+06	1.1552e+06	1.25323e+06	2.83032e+06	1.08176e+06	1.50032e+06	861052	2.16437e+06	2.09969e+06	3.39293e+06	1.30674e+06	1.23904e+06	1.21121e+06	1.38547e+06	3.23562e+06	988726	791313	531295	926887	1.1247e+06	2.11338e+06	2.60727e+06	1.75452e+06	1.91532e+06	1.72162e+06
Hex2Cer 18:1;2O/16:0	1.68201e+07	1.33398e+07	3.17113e+06	1.06177e+07	9.66643e+06	8.48009e+06	5.00742e+06	1.24236e+07	5.82583e+06	7.29646e+06	6.38226e+06	7.70887e+06	6.11378e+06	6.32186e+06	4.43741e+06	7.14707e+06	1.12236e+07	1.29756e+07	3.83927e+06	3.98673e+06	1.02681e+07	4.3481e+06	1.28932e+07	5.96477e+06	6.80241e+06	8.44116e+06	4.90374e+06	8.05475e+06	7.9233e+06	5.86781e+06	4.67626e+06	7.07736e+06	8.21863e+06	1.27723e+07	7.0446e+06	6.8134e+06	8.90341e+06	5.9969e+06	1.50153e+07	4.95144e+06	5.90666e+06	3.9778e+06	4.3796e+06	8.14326e+06	7.75233e+06	1.04286e+07	9.2361e+06	8.29946e+06	8.05137e+06
Hex2Cer 34:1;2O	9.18548e+06	4.82761e+06	1.33948e+06	3.36177e+06	3.81591e+06	2.97718e+06	1.63396e+06	4.88124e+06	1.67619e+06	2.33664e+06	2.29348e+06	2.81066e+06	2.08611e+06	2.24942e+06	2.09992e+06	3.32083e+06	5.87564e+06	5.71114e+06	1.62127e+06	1.39864e+06	4.93892e+06	1.89336e+06	7.05386e+06	2.70991e+06	3.99724e+06	4.02674e+06	1.70581e+06	4.31528e+06	4.49798e+06	3.30749e+06	2.38049e+06	2.34351e+06	4.34184e+06	5.47162e+06	3.18793e+06	3.52878e+06	4.03659e+06	3.56541e+06	8.66524e+06	2.06352e+06	3.00033e+06	2.41642e+06	2.39928e+06	4.48088e+06	3.97322e+06	5.64581e+06	4.27955e+06	4.02252e+06	4.15575e+06
PC 18:1_18:4	2.10987e+07	1.91186e+07	1.01773e+07	5.386e+06	1.2607e+07	3.32999e+07	1.34731e+07	3.44321e+07	4.17957e+07	6.09412e+07	1.24729e+07	2.60321e+07	1.53371e+07	1.34317e+07	1.47541e+07	6.78169e+06	3.81639e+07	1.28238e+07	6.13311e+06	1.12623e+07	1.35639e+06	1.98201e+07	1.44233e+07	4.61539e+07	7.23371e+07	8.49183e+07	2.99502e+07	2.45066e+07	6.42408e+06	3.73311e+07	1.35408e+07	3.3366e+07	3.44765e+07	3.93157e+07	2.06538e+07	6.70126e+06	7.48027e+06	8.63372e+06	4.96646e+07	7.82012e+06	2.12462e+07	1.23356e+07	1.97939e+07	2.57758e+07	3.48878e+07	1.80132e+07	4.9435e+07	5.87788e+07	2.81479e+07
PE 16:0_22:6	1.52097e+07	1.19822e+07	1.54977e+07	1.8332e+07	5.8458e+06	1.66786e+07	7.64542e+06	1.29226e+07	1.11207e+07	1.06867e+07	9.18522e+06	1.68835e+07	1.90854e+07	2.77864e+07	4.50748e+06	1.62814e+07	1.29162e+07	2.13867e+07	8.7292e+06	9.10526e+06	2.46266e+07	6.76884e+06	1.94709e+07	1.22739e+07	9.60905e+06	1.14064e+07	6.79834e+06	2.61593e+07	4.65411e+06	1.55261e+07	1.12422e+07	3.34077e+07	2.99161e+07	1.69295e+07	6.07324e+06	9.90426e+06	1.71861e+07	1.96765e+07	2.68025e+07	9.09141e+06	1.15133e+07	7.38594e+06	5.07768e+06	7.71886e+06	2.73749e+07	2.52873e+07	4.38505e+07	2.23787e+07	2.13853e+07
PC 20:4_20:4	1.51817e+07	9.8696e+06	8.41307e+06	1.6134e+07	1.20162e+07	1.53919e+07	8.98335e+06	1.60485e+07	1.17899e+07	1.86161e+07	8.88494e+06	1.26083e+07	1.00637e+07	1.65943e+07	8.57125e+06	1.2889e+07	2.11973e+07	1.45934e+07	8.45068e+06	7.47596e+06	8.5581e+06	1.07346e+07	2.36854e+07	1.38285e+07	1.935e+07	2.61865e+07	1.85017e+07	1.76852e+07	6.32702e+06	1.86439e+07	1.20982e+07	2.24503e+07	2.90608e+07	2.61555e+07	1.12925e+07	7.11146e+06	5.7702e+06	2.58284e+07	5.16097e+07	6.39862e+06	1.55236e+07	8.03176e+06	1.1165e+07	1.30863e+07	3.02456e+07	2.60675e+07	3.59357e+07	2.72195e+07	2.04027e+07
PE 18:1_22:6	1.65838e+06	1.11683e+06	2.54216e+06	1.50184e+06	354742	1.83765e+06	818242	1.3602e+06	1.37743e+06	1.66104e+06	736232	2.17049e+06	1.82766e+06	4.54934e+06	630100	2.42498e+06	2.03287e+06	3.20202e+06	923230	1.12616e+06	2.87011e+06	1.41075e+06	2.30736e+06	1.30246e+06	2.0056e+06	1.98996e+06	1.68525e+06	3.56827e+06	664249	2.27224e+06	1.71664e+06	3.75452e+06	4.94501e+06	2.33329e+06	1.0333e+06	924973	1.36955e+06	3.17984e+06	4.5261e+06	945472	970109	755682	525269	1.30851e+06	4.47268e+06	2.02875e+06	7.94073e+06	3.08806e+06	4.4405e+06
PE O-18:3_20:4	4.18864e+06	1.11735e+06	1.83104e+06	1.43131e+06	3.08946e+06	4.1993e+06	1.11109e+06	935721	1.816e+06	2.74047e+06	3.89134e+06	2.6261e+06	2.00191e+06	6.24543e+06	503409	1.38335e+06	1.47883e+06	1.78818e+06	2.20004e+06	1.45166e+06	1.65995e+06	2.1137e+06	5.48008e+06	3.46057e+06	3.87592e+06	6.71249e+06	3.34831e+06	3.3569e+06	1.4557e+06	4.56618e+06	2.37154e+06	2.59146e+06	3.05676e+06	1.31284e+06	1.69169e+06	452291	1.22767e+06	3.20227e+06	9.342e+06	982004	3.80993e+06	1.98396e+06	3.178e+06	2.04042e+06	4.26594e+06	4.27063e+06	5.36433e+06	1.01411e+07	4.3284e+06
DG 18:2_18:3	828203	3.0876e+06	6.86074e+06	1.24173e+06	3.61498e+06	5.25279e+06	3.44426e+06	5.30475e+06	8.6662e+06	6.92363e+06	6.4397e+06	5.52858e+06	6.64894e+06	4.16396e+06	2.74874e+06	2.49568e+06	4.15964e+06	1.47903e+06	954755	2.74554e+06	617042	2.67584e+06	1.97628e+06	493154	4.01566e+06	2.49655e+06	6.07755e+06	5.47154e+06	316633	2.70278e+06	7.7288e+06	4.80415e+06	9.20498e+06	3.62372e+06	3.27133e+06	684254	2.57109e+06	2.86387e+06	5.64682e+06	2.00345e+06	1.00615e+06	695512	1.21524e+06	3.17823e+06	9.54722e+06	3.56759e+06	7.67178e+06	1.5339e+07	3.86152e+06
SM 8:1;2O/24:0	1.20256e+07	6.20429e+06	2.72096e+06	1.03108e+07	3.89355e+06	7.48678e+06	4.8815e+06	1.63965e+06	2.93528e+06	7.88499e+06	8.20085e+06	4.19542e+06	4.46856e+06	7.37629e+06	5.03675e+06	1.11548e+07	6.22725e+06	8.35192e+06	5.57519e+06	6.17576e+06	1.14416e+07	5.24515e+06	6.53391e+06	8.85468e+06	6.06403e+06	1.34572e+07	6.3178e+06	1.09225e+07	4.43927e+06	1.11038e+07	6.31373e+06	8.76077e+06	1.23119e+07	1.16501e+07	5.05078e+06	3.577e+06	8.06099e+06	2.09845e+07	1.58061e+07	4.34072e+06	1.46408e+07	7.765e+06	7.36291e+06	1.20195e+07	1.27699e+07	1.8863e+07	2.22409e+07	2.25211e+07	2.10841e+07
DG 18:1_19:2	5.11129e+06	1.85672e+06	1.20121e+06	2.09721e+06	1.87301e+06	1.37054e+06	1.92563e+06	1.48312e+06	1.91334e+06	2.08575e+06	1.07931e+06	944583	891516	1.00983e+06	1.61644e+06	2.73681e+06	2.19823e+06	2.42592e+06	1.77e+06	1.59755e+06	2.40005e+06	1.1921e+06	2.65426e+06	2.25841e+06	2.26678e+06	2.22115e+06	2.12361e+06	2.30273e+06	2.14097e+06	2.44922e+06	1.46562e+06	1.83104e+06	2.09986e+06	2.05608e+06	1.30497e+06	1.79798e+06	1.35776e+06	1.62863e+06	1.62256e+06	1.28557e+06	756289	820475	801042	658532	932519	909947	759585	1.31155e+06	663641
PC 17:2_17:2	1.58025e+07	7.55667e+06	1.08224e+07	1.22818e+07	256197	1.65663e+07	6.08407e+06	7.7944e+06	3.45376e+06	1.10628e+07	9.1987e+06	5.98658e+06	1.32719e+07	1.15798e+07	2.89986e+06	1.89464e+07	7.26818e+06	1.59583e+07	6.73744e+06	1.01986e+07	6.16014e+06	7.82344e+06	1.36687e+07	9.65524e+06	6.93861e+06	1.37679e+07	1.3327e+07	1.73727e+07	2.34361e+06	1.21709e+07	1.57737e+07	2.08146e+07	2.45271e+07	1.93589e+07	1.13104e+07	1.56577e+06	4.01814e+06	3.2356e+07	2.19956e+07	7.37888e+06	1.81946e+07	5.52117e+06	1.03222e+07	1.8902e+07	1.38071e+07	1.55925e+07	6.47782e+07	4.91435e+07	2.4345e+07
PS O-16:0_20:2(11Z,14Z)	1.00706e+07	9.1271e+06	3.02962e+06	1.0068e+07	9.97981e+06	5.93086e+06	7.51096e+06	3.21334e+06	6.78826e+06	5.4533e+06	7.63368e+06	6.4193e+06	4.36936e+06	5.73754e+06	2.45702e+06	1.32193e+07	2.60745e+06	7.45115e+06	8.68918e+06	2.85341e+06	1.39859e+07	2.48898e+06	8.07409e+06	7.44985e+06	3.97922e+06	6.57251e+06	3.94738e+06	6.29826e+06	9.59845e+06	1.1029e+07	4.0922e+06	3.57685e+06	6.83573e+06	7.14769e+06	2.98276e+06	5.60882e+06	4.3861e+06	4.82252e+06	1.16388e+07	2.15467e+06	5.74404e+06	3.83742e+06	5.37309e+06	8.11469e+06	1.1537e+07	1.91723e+07	1.12951e+07	1.95091e+07	5.04455e+06
PI 18:0_20:4	6.54241e+07	2.6822e+07	3.03162e+07	4.01241e+07	4.64906e+07	3.13914e+07	2.84722e+07	3.79241e+07	3.46169e+07	4.05437e+07	2.45025e+07	3.18893e+07	2.52676e+07	2.9511e+07	2.47316e+07	3.70435e+07	4.41134e+07	4.18165e+07	2.88949e+07	2.29934e+07	4.10682e+07	1.58046e+07	2.9656e+07	3.276e+07	2.79697e+07	2.34454e+07	3.62155e+07	4.56495e+07	2.09792e+07	1.93934e+07	3.63716e+07	4.10373e+07	4.81905e+07	5.51458e+07	3.10751e+07	2.06663e+07	2.29048e+07	2.94765e+07	6.46188e+07	1.3736e+07	1.73326e+07	1.608e+07	2.41404e+07	4.62205e+07	5.45395e+07	4.64892e+07	3.57332e+07	7.56702e+07	2.7032e+07
PC 20:3_18:4	2.60902e+06	4.00046e+06	2.82188e+06	3.49735e+06	3.31461e+06	3.35977e+06	2.40993e+06	5.59664e+06	8.05656e+06	4.97416e+06	2.17703e+06	2.33629e+06	2.6161e+06	7.23947e+06	1.79715e+06	4.33771e+06	3.31471e+06	2.80632e+06	2.86493e+06	1.64977e+06	2.72556e+06	2.37984e+06	1.97543e+06	2.10874e+06	2.49039e+06	3.00083e+06	2.19613e+06	4.72622e+06	1.65166e+06	2.25397e+06	1.92845e+06	4.37943e+06	6.74622e+06	3.67288e+06	2.52417e+06	1.17506e+06	2.91018e+06	3.84057e+06	7.54168e+06	949256	2.69344e+06	1.30052e+06	2.74912e+06	3.17122e+06	7.8228e+06	5.65966e+06	6.57185e+06	7.52735e+06	3.98106e+06
HexCer 18:1;2O/16:0	6.70296e+06	1.32012e+06	481460	1.51149e+06	1.80872e+06	1.02891e+06	479206	1.42868e+06	727295	1.52784e+06	1.18117e+06	1.57359e+06	1.25244e+06	1.22248e+06	1.07625e+06	5.01716e+06	2.70529e+06	4.60486e+06	1.60933e+06	1.04827e+06	4.60437e+06	405646	2.62241e+06	2.42991e+06	1.62229e+06	3.26446e+06	1.66306e+06	2.41315e+06	1.27827e+06	2.27565e+06	1.88639e+06	1.85988e+06	4.78124e+06	7.46757e+06	847736	814327	1.26234e+06	3.58356e+06	7.20018e+06	640251	2.46182e+06	1.03489e+06	1.35058e+06	6.25757e+06	1.00269e+07	1.67168e+07	5.86879e+06	1.45155e+07	6.93956e+06
NAGly 19:1/22:5	628130	500101	1.25142e+06	514441	394474	639617	359243	609007	393336	787648	1.47024e+06	865178	637454	2.12082e+06	169573	670318	407062	421135	410842	500795	786753	448661	1.19807e+06	269193	413739	294266	471065	1.44178e+06	188330	481018	833620	1.34568e+06	2.82243e+06	403309	289196	153268	328837	421055	1.07958e+06	163776	248811	375364	248735	448675	2.23683e+06	1.14786e+06	2.39004e+06	2.50462e+06	1.10971e+06
PI 34:1	4.03345e+06	3.47454e+06	2.06885e+06	4.21764e+06	2.26085e+06	2.60974e+06	2.86587e+06	2.18628e+06	6.13231e+06	2.96783e+06	1.3225e+06	2.70419e+06	2.41897e+06	2.06529e+06	1.05682e+06	2.01349e+06	1.60243e+06	4.38941e+06	1.70724e+06	2.57408e+06	1.77724e+06	808680	1.41405e+06	1.54694e+06	1.01467e+06	1.36382e+06	2.41664e+06	2.76646e+06	2.28555e+06	2.09285e+06	2.97683e+06	2.66519e+06	1.54769e+06	7.49623e+06	2.07809e+06	1.32273e+06	1.42965e+06	2.33148e+06	2.41102e+06	1.40904e+06	837710	636677	1.97012e+06	2.48394e+06	1.66475e+06	2.02568e+06	1.31635e+06	2.21466e+06	975113
SM 8:1;2O/26:1	1.77273e+08	1.52651e+08	7.09353e+07	1.87233e+08	1.80542e+08	1.59975e+08	1.34847e+08	1.40311e+08	1.63495e+08	2.18495e+08	1.41714e+08	1.31701e+08	1.15784e+08	1.49459e+08	8.03306e+07	2.30007e+08	1.2635e+08	1.74885e+08	1.94268e+08	1.04231e+08	1.75632e+08	8.77908e+07	1.52028e+08	1.40525e+08	1.21844e+08	2.05904e+08	1.27153e+08	1.77432e+08	7.96064e+07	2.33022e+08	1.94707e+08	2.00498e+08	2.82533e+08	2.08354e+08	1.24393e+08	9.28781e+07	8.75661e+07	2.75098e+08	3.50747e+08	6.61068e+07	1.33953e+08	9.88806e+07	1.25001e+08	1.95596e+08	2.9066e+08	3.38776e+08	2.17952e+08	3.64687e+08	1.47289e+08
PE 16:0_20:4	1.60949e+07	1.31683e+07	1.35658e+07	1.3547e+07	1.00539e+07	1.60114e+07	1.07197e+07	8.67066e+06	1.55812e+07	8.40515e+06	5.30263e+06	1.25232e+07	1.67249e+07	1.50827e+07	3.88723e+06	2.14573e+07	9.2235e+06	2.50735e+07	1.83535e+07	1.35676e+07	2.11014e+07	5.39367e+06	2.09316e+07	9.02658e+06	8.01395e+06	1.04496e+07	1.75864e+07	1.77991e+07	4.29238e+06	1.81409e+07	2.46975e+07	2.57333e+07	2.46996e+07	2.98682e+07	5.73802e+06	9.90312e+06	1.16157e+07	2.34426e+07	1.94978e+07	1.0771e+07	1.3732e+07	7.60405e+06	9.90899e+06	1.15914e+07	2.50842e+07	2.72862e+07	3.39597e+07	2.28173e+07	1.14015e+07
PC 19:2_18:4	4.75768e+06	3.0842e+06	2.57913e+06	5.08644e+06	2.3643e+06	4.5329e+06	1.6169e+06	4.13828e+06	1.55098e+06	2.76217e+06	4.43916e+06	3.30107e+06	1.93497e+06	1.34814e+07	1.40373e+06	9.19012e+06	4.58626e+06	5.82484e+06	3.61791e+06	2.47128e+06	5.22121e+06	3.14011e+06	4.01081e+06	2.31694e+06	3.85169e+06	6.11118e+06	2.56274e+06	4.89343e+06	962286	5.16086e+06	5.54177e+06	6.3594e+06	1.35765e+07	2.48023e+06	4.94171e+06	645934	2.06084e+06	1.07633e+07	1.45363e+07	1.73994e+06	5.30847e+06	915936	2.35584e+06	7.38617e+06	1.00452e+07	8.40833e+06	1.63462e+07	7.16747e+06	1.1297e+07
PE 18:1_20:4	9.19867e+06	8.43962e+06	1.32185e+07	9.91014e+06	9.13854e+06	8.87598e+06	9.32537e+06	6.08849e+06	1.02721e+07	6.41861e+06	3.71765e+06	1.04118e+07	9.21432e+06	1.26834e+07	3.61839e+06	1.36474e+07	7.51463e+06	1.76933e+07	1.01035e+07	7.56565e+06	1.08307e+07	6.74073e+06	1.3046e+07	6.0049e+06	6.62276e+06	6.97676e+06	9.3951e+06	1.07949e+07	2.57668e+06	1.09451e+07	1.85927e+07	1.88064e+07	1.94999e+07	1.64578e+07	4.60332e+06	5.79415e+06	6.52984e+06	1.51781e+07	1.84852e+07	7.55573e+06	6.18945e+06	3.84563e+06	6.27264e+06	8.60661e+06	1.64569e+07	1.21312e+07	1.74736e+07	1.33655e+07	1.14105e+07
PI 18:0_18:2	3.14317e+07	1.63737e+07	9.9263e+06	1.00615e+07	1.38265e+07	7.50599e+06	1.13523e+07	1.13834e+07	1.90043e+07	9.10604e+06	7.45431e+06	1.69163e+07	1.00111e+07	1.51142e+07	7.51926e+06	1.44945e+07	1.98192e+07	2.90926e+07	2.16912e+07	8.13691e+06	2.90849e+07	7.27181e+06	9.93017e+06	1.65934e+07	1.60328e+07	1.57873e+07	1.76618e+07	2.32763e+07	1.03705e+07	3.61218e+07	2.47238e+07	1.49416e+07	2.2801e+07	3.17401e+07	1.48529e+07	8.04933e+06	9.83756e+06	2.5879e+07	2.84029e+07	7.30992e+06	8.4349e+06	7.79024e+06	1.38736e+07	2.86366e+07	2.18182e+07	3.15844e+07	1.22088e+07	4.49597e+07	1.42182e+07
1-(14-methyl-pentadecanoyl)-2-(8-[1]-ladderane-octanyl)-sn-glycerol	9.46917e+06	1.67367e+06	1.21019e+06	932513	1.3597e+06	929020	1.11035e+06	1.3286e+06	2.0444e+06	1.25663e+06	728300	1.51751e+06	1.04655e+06	1.59617e+06	1.09922e+06	4.1365e+06	4.08427e+06	9.07663e+06	5.9204e+06	1.30891e+06	7.07933e+06	831653	2.47695e+06	3.53567e+06	2.91821e+06	4.61512e+06	3.47231e+06	6.03319e+06	2.53868e+06	1.17938e+07	7.24457e+06	4.52343e+06	9.14946e+06	1.02537e+07	2.63341e+06	1.33636e+06	2.04207e+06	9.31144e+06	8.89155e+06	1.54297e+06	1.6855e+06	1.27875e+06	2.61728e+06	9.02458e+06	6.38895e+06	8.19826e+06	2.99401e+06	1.15913e+07	3.11999e+06
PKHdiA-PS	1.76329e+06	1.46176e+07	6.91043e+06	2.38466e+07	2.27654e+07	1.17176e+07	1.8992e+07	2.72271e+07	2.5703e+07	2.14185e+07	1.62452e+07	2.73286e+07	1.74943e+07	1.75415e+07	1.5023e+06	1.33044e+06	1.29018e+06	1.31993e+06	1.24186e+06	1.32928e+06	1.82427e+06	2.55782e+06	963621	1.26135e+06	1.27857e+06	1.68734e+06	991723	1.09245e+06	1.05129e+06	1.7958e+06	707392	917658	1.82731e+06	1.33511e+06	1.43802e+06	1.70457e+06	1.60832e+06	1.35987e+06	1.64409e+06	1.58662e+06	1.16757e+06	1.30479e+06	945362	597661	1.03439e+06	1.32409e+06	1.19223e+06	1.08804e+06	1.14983e+06
PC 18:2_20:4	1.44364e+07	7.32383e+06	7.53468e+06	9.92933e+06	9.10211e+06	8.16853e+06	9.8302e+06	8.72784e+06	7.48224e+06	7.38922e+06	5.98693e+06	8.04377e+06	7.11972e+06	9.27628e+06	7.42994e+06	1.27283e+07	1.19975e+07	1.41465e+07	1.5084e+07	1.1084e+07	5.89235e+06	1.09559e+07	1.79442e+07	1.14765e+07	1.19719e+07	1.81383e+07	1.62102e+07	1.22075e+07	4.96762e+06	1.85643e+07	1.89877e+07	2.28951e+07	3.02898e+07	2.31358e+07	1.1398e+07	5.78591e+06	3.03668e+06	2.48076e+07	3.0195e+07	7.6622e+06	1.66791e+07	1.29469e+07	1.95034e+07	1.78684e+07	2.8482e+07	2.46748e+07	3.33386e+07	2.68724e+07	1.7717e+07
PC 18:3_20:3	1.17829e+08	1.05786e+08	8.31507e+07	1.22554e+08	1.35445e+08	1.17977e+08	9.96586e+07	1.1414e+08	1.04778e+08	1.49871e+08	8.96109e+07	1.06603e+08	1.10773e+08	1.15262e+08	5.43395e+07	1.29691e+08	1.10577e+08	1.26776e+08	1.71251e+08	1.02993e+08	6.64946e+07	9.72325e+07	1.51882e+08	1.20216e+08	1.01411e+08	1.77823e+08	1.27411e+08	1.32142e+08	4.61548e+07	2.11832e+08	2.22468e+08	2.336e+08	2.93921e+08	2.2258e+08	1.04164e+08	5.47134e+07	5.15743e+07	3.02886e+08	3.01098e+08	5.93077e+07	1.16631e+08	9.17791e+07	1.35567e+08	2.02331e+08	3.36518e+08	2.47037e+08	3.35511e+08	3.26652e+08	1.54288e+08
PE O-16:1_22:6	1.82689e+07	1.36191e+07	1.1073e+07	1.8252e+07	1.12682e+07	1.18625e+07	1.02833e+07	1.45897e+07	1.08547e+07	1.94467e+07	2.10218e+07	1.67585e+07	1.19048e+07	2.19659e+07	9.4728e+06	2.17616e+07	1.59959e+07	1.01006e+07	3.06908e+07	1.54115e+07	2.65395e+07	1.4148e+07	1.55084e+07	2.83564e+07	2.17554e+07	3.59141e+07	1.57113e+07	2.31218e+07	1.06773e+07	3.71735e+07	2.10407e+07	2.02718e+07	3.25146e+07	1.86563e+07	1.68775e+07	6.24022e+06	1.61521e+07	2.98368e+07	4.69838e+07	7.92999e+06	1.99825e+07	1.76824e+07	1.81962e+07	1.78376e+07	3.67401e+07	3.56786e+07	2.90868e+07	3.66767e+07	2.87256e+07
PE O-18:2_22:6	1.12359e+07	6.36687e+06	7.84828e+06	5.02266e+06	4.30525e+06	8.60304e+06	5.75073e+06	8.05665e+06	8.02423e+06	1.10098e+07	8.4888e+06	7.39861e+06	5.88239e+06	1.34127e+07	4.9578e+06	7.70678e+06	7.86411e+06	5.6144e+06	1.65263e+07	8.00253e+06	9.70502e+06	6.38495e+06	5.8784e+06	1.18816e+07	1.0363e+07	1.59457e+07	6.11807e+06	8.29833e+06	3.88026e+06	2.43996e+07	7.78125e+06	8.50848e+06	1.59641e+07	5.80812e+06	1.07378e+07	2.29441e+06	5.32258e+06	1.21863e+07	1.87007e+07	3.73854e+06	7.27181e+06	5.82846e+06	7.59668e+06	7.47449e+06	1.89204e+07	1.10507e+07	1.09111e+07	1.41646e+07	1.29514e+07
PC 16:0_20:5	1.47273e+07	4.2432e+06	1.0445e+07	9.98881e+06	1.42621e+07	9.88953e+06	2.67152e+06	4.86255e+06	1.6581e+06	6.41177e+06	8.98394e+06	4.4503e+06	4.77559e+06	9.93244e+06	4.17809e+06	6.81224e+06	7.11835e+06	1.50463e+07	6.69828e+06	1.92353e+07	1.25745e+07	6.96149e+06	2.13891e+07	5.62391e+06	6.9901e+06	8.23743e+06	1.09337e+07	1.54667e+07	3.98307e+06	1.25814e+07	1.20006e+07	2.93511e+07	2.23125e+07	2.93922e+07	7.92856e+06	4.33524e+06	2.96608e+06	1.87056e+07	2.01523e+07	7.79686e+06	7.16451e+06	7.74489e+06	8.23023e+06	6.32371e+06	1.70598e+07	1.70439e+07	3.29313e+07	2.54213e+07	2.00387e+07
ADGGA 18:1_22:4_22:5	6.88351e+06	9.22317e+06	6.80966e+06	8.14733e+06	9.98999e+06	8.7017e+06	9.49019e+06	8.97746e+06	6.06351e+06	1.1009e+07	1.0631e+07	8.79414e+06	8.21049e+06	8.12151e+06	5.34751e+06	8.46393e+06	6.59496e+06	1.22542e+07	1.00273e+07	7.66282e+06	9.98754e+06	6.80002e+06	9.92756e+06	7.83287e+06	1.01935e+07	5.71284e+06	6.80783e+06	5.79879e+06	4.79341e+06	1.58592e+07	7.04813e+06	1.33016e+07	9.26116e+06	1.25821e+07	6.74058e+06	5.52904e+06	7.47233e+06	7.35428e+06	1.10083e+07	5.03574e+06	6.15202e+06	6.69702e+06	6.25111e+06	8.84311e+06	9.56535e+06	1.11805e+07	8.29389e+06	1.08625e+07	7.96697e+06
NAGly 19:1/20:3	2.62318e+06	2.49484e+06	5.6853e+06	1.56477e+06	5.08122e+06	5.71239e+06	2.76417e+06	2.48421e+06	1.4654e+06	5.89772e+06	3.43832e+06	2.69092e+06	4.68157e+06	6.10222e+06	1.54033e+06	2.89683e+06	1.29435e+06	1.71347e+06	2.25639e+06	2.9691e+06	2.40172e+06	1.81135e+06	2.22772e+06	1.79196e+06	1.31657e+06	1.85949e+06	3.43345e+06	3.58308e+06	906701	3.70999e+06	7.52727e+06	9.00069e+06	7.55131e+06	3.60328e+06	2.44103e+06	946605	1.66461e+06	3.99283e+06	3.51156e+06	2.38205e+06	1.57854e+06	3.06963e+06	1.44284e+06	2.35596e+06	8.16468e+06	3.51646e+06	6.58732e+06	1.45026e+07	2.43789e+06
DG 18:2_20:4	5.32524e+06	2.49484e+06	5.6853e+06	2.451e+06	5.08122e+06	5.71239e+06	2.76417e+06	2.48421e+06	2.46533e+06	5.89772e+06	3.43832e+06	2.69092e+06	4.68157e+06	6.10222e+06	1.54033e+06	2.89683e+06	1.6388e+06	3.01215e+06	2.53459e+06	2.9691e+06	2.86959e+06	1.81135e+06	2.33792e+06	2.00173e+06	1.59742e+06	2.30903e+06	3.43345e+06	3.58308e+06	1.54667e+06	3.70999e+06	7.52727e+06	9.00069e+06	7.55131e+06	3.60328e+06	2.44103e+06	1.24713e+06	1.66461e+06	3.99283e+06	3.51156e+06	2.38205e+06	1.57854e+06	3.06963e+06	1.44284e+06	2.39101e+06	8.16468e+06	3.51646e+06	6.58732e+06	1.45026e+07	2.43789e+06
PE 16:0_18:2	8.02773e+06	1.71069e+07	1.02991e+07	8.66625e+06	6.99443e+06	1.28041e+07	1.29856e+07	9.52078e+06	2.32125e+07	1.04138e+07	9.19851e+06	1.71991e+07	2.66527e+07	1.13912e+07	2.99366e+06	1.45888e+07	7.00016e+06	1.51552e+07	1.51706e+07	1.5018e+07	1.06683e+07	4.74866e+06	6.11266e+06	1.05717e+07	8.88879e+06	1.16108e+07	1.76814e+07	1.51192e+07	3.22381e+06	3.70025e+07	2.19999e+07	2.56797e+07	1.68644e+07	2.66196e+07	7.48066e+06	8.77604e+06	1.83315e+07	2.21776e+07	1.23437e+07	1.02241e+07	1.22453e+07	8.46962e+06	1.08046e+07	1.53046e+07	1.56825e+07	1.84794e+07	2.49439e+07	2.65875e+07	7.69619e+06
PC 16:1_16:1	4.45273e+07	4.65619e+07	3.01098e+07	3.33604e+07	2.54452e+07	6.65506e+07	3.50336e+07	3.64415e+07	2.83233e+07	4.37815e+07	5.69788e+07	4.46264e+07	6.20633e+07	5.66521e+07	1.23282e+07	6.34333e+07	2.82234e+07	3.59883e+07	3.52454e+07	5.21744e+07	1.66679e+07	3.31103e+07	2.25154e+07	6.93036e+07	2.56198e+07	5.6524e+07	3.08721e+07	5.22963e+07	7.73683e+06	8.94163e+07	8.52744e+07	9.03628e+07	8.25879e+07	7.29229e+07	9.60385e+07	8.67863e+06	2.63586e+07	1.66208e+08	6.4426e+07	2.22776e+07	6.77276e+07	2.49014e+07	4.72632e+07	1.4734e+08	6.87602e+07	7.0164e+07	2.01476e+08	2.68186e+08	7.34627e+07
PC 14:1_26:6	6.32597e+06	6.00473e+06	6.20709e+06	6.03988e+06	7.83249e+06	1.00564e+07	5.44935e+06	3.33181e+06	4.2423e+06	4.09053e+06	2.51629e+06	5.00953e+06	8.10279e+06	2.33703e+06	2.34899e+06	7.14942e+06	2.93992e+06	7.68699e+06	7.45172e+06	9.02613e+06	3.40885e+06	8.20235e+06	4.92557e+06	3.71641e+06	3.12333e+06	4.19145e+06	9.04071e+06	7.58419e+06	2.55974e+06	7.41588e+06	1.93111e+07	2.14356e+07	1.61496e+07	2.01621e+07	5.0924e+06	3.14892e+06	4.06163e+06	1.77995e+07	1.84845e+07	4.98558e+06	2.69804e+06	4.08253e+06	5.11786e+06	1.32311e+07	1.83079e+07	9.19069e+06	1.67213e+07	1.74198e+07	8.00458e+06
PI 38:3	5.2861e+06	6.68418e+06	6.27288e+06	2.79888e+06	7.93276e+06	6.34456e+06	6.35448e+06	9.03895e+06	6.99696e+06	7.41643e+06	4.20727e+06	7.42228e+06	7.46099e+06	1.05083e+07	1.19843e+06	7.31433e+06	5.46033e+06	2.25478e+06	3.47716e+06	8.82749e+06	3.18778e+06	2.98257e+06	1.61749e+06	4.15955e+06	1.73595e+06	1.5975e+06	6.89976e+06	7.71327e+06	1.07006e+06	3.06821e+06	1.02735e+07	4.83486e+06	5.59813e+06	1.25486e+07	7.36788e+06	2.02237e+06	3.2636e+06	4.68252e+06	6.97996e+06	2.92825e+06	936515	1.96634e+06	2.43957e+06	6.92088e+06	4.67102e+06	2.14749e+06	5.62627e+06	8.42707e+06	3.10715e+06
PI 18:0_20:3	3.40709e+06	2.77421e+06	5.11597e+06	1.84379e+06	2.31293e+06	2.5422e+06	3.49687e+06	2.67253e+06	2.99908e+06	2.48196e+06	1.87637e+06	3.47606e+06	3.08869e+06	4.17284e+06	1.06812e+06	3.63195e+06	3.66684e+06	2.05012e+06	3.55804e+06	2.41307e+06	2.77724e+06	1.34866e+06	1.13937e+06	3.3795e+06	1.0196e+06	929381	3.22902e+06	4.96499e+06	687297	2.25113e+06	7.32778e+06	4.62628e+06	3.39848e+06	8.97594e+06	6.30974e+06	1.23783e+06	2.29342e+06	3.6476e+06	4.55572e+06	1.27329e+06	570944	1.35659e+06	1.81897e+06	1.20576e+07	5.29029e+06	2.59116e+06	4.79934e+06	9.04687e+06	2.2869e+06
PC 14:1_20:2	7.17547e+07	7.57841e+07	5.02226e+07	5.74211e+07	8.08239e+07	8.35986e+07	9.7354e+07	8.21147e+07	7.54021e+07	9.79459e+07	6.93363e+07	1.11123e+08	6.98429e+07	1.26155e+08	4.20604e+07	1.07216e+08	7.32071e+07	7.91107e+07	8.7323e+07	8.12828e+07	2.9551e+07	6.15592e+07	4.9504e+07	8.10798e+07	6.59336e+07	8.75848e+07	4.65454e+07	9.00699e+07	2.19769e+07	1.32277e+08	1.48975e+08	2.18548e+08	1.68899e+08	1.38644e+08	1.85587e+08	7.94982e+06	4.70894e+07	1.99083e+08	1.32235e+08	2.69013e+07	6.31597e+07	5.18005e+07	6.09978e+07	2.05589e+08	1.87011e+08	1.08444e+08	1.31077e+08	1.76397e+08	8.64847e+07
Lipid A -disaccharide-1-P	9.95303e+07	1.22888e+08	6.55315e+07	1.16527e+08	1.44409e+08	1.07261e+08	1.24642e+08	9.06907e+07	1.44649e+08	1.17656e+08	8.93509e+07	9.65219e+07	8.28903e+07	1.221e+08	4.80099e+07	6.78596e+07	5.37004e+07	5.64708e+07	8.04738e+07	6.72395e+07	4.91057e+07	5.55421e+07	4.58772e+07	5.31514e+07	4.91576e+07	5.29704e+07	4.72516e+07	5.4958e+07	4.3408e+07	9.0302e+07	7.64464e+07	9.13047e+07	7.16247e+07	8.77606e+07	5.35418e+07	3.66099e+07	3.76399e+07	7.39869e+07	8.4332e+07	3.83514e+07	3.45258e+07	3.36396e+07	3.80208e+07	6.66546e+07	6.79488e+07	6.2965e+07	5.87328e+07	5.68782e+07	4.95758e+07
Cer 20:0;2O/16:0	9.58599e+06	9.51159e+06	5.32604e+06	1.03771e+07	1.25564e+07	8.87076e+06	1.05231e+07	1.23981e+07	9.01871e+06	1.18628e+07	6.08753e+06	6.26314e+06	1.01161e+07	5.32398e+06	2.30835e+06	5.35321e+06	2.4639e+06	6.92194e+06	7.83138e+06	6.59661e+06	8.15999e+06	8.02112e+06	7.59263e+06	5.91832e+06	5.99337e+06	1.655e+07	4.60778e+06	6.18634e+06	1.6061e+07	1.86623e+07	1.14006e+07	1.09731e+07	1.89868e+07	7.08562e+06	1.05154e+07	5.74585e+06	4.75435e+06	8.13318e+06	6.74645e+06	4.38753e+06	6.14992e+06	1.71653e+07	3.84928e+06	7.94701e+06	2.37071e+07	7.85855e+06	1.35616e+07	5.14797e+06	3.55066e+06
PC 17:0_18:4	1.67468e+07	5.6404e+06	1.3723e+07	2.30145e+07	1.20005e+07	1.13683e+07	5.00959e+06	1.21981e+07	3.32895e+06	6.3035e+06	1.35025e+07	7.15749e+06	1.12246e+07	1.97066e+07	1.44105e+07	1.30377e+07	8.50833e+06	1.9711e+07	2.0086e+07	2.61677e+07	1.79607e+07	9.17866e+06	1.54754e+07	9.15607e+06	8.62568e+06	1.05912e+07	1.21761e+07	1.08309e+07	4.99702e+06	1.64848e+07	2.9078e+07	3.40282e+07	1.68588e+07	1.4807e+07	2.3819e+07	5.40946e+06	4.11031e+06	3.66131e+07	2.53332e+07	8.3601e+06	1.44301e+07	5.87184e+06	1.67378e+07	2.46717e+07	1.96284e+07	2.28099e+07	3.2648e+07	2.46177e+07	2.12043e+07
PE O-16:1_20:4	2.62677e+07	2.33956e+07	2.99826e+07	3.52233e+07	2.90893e+07	6.33807e+07	1.16276e+07	1.63721e+07	1.92994e+07	4.72296e+07	3.23995e+07	2.18833e+07	2.73999e+07	2.73621e+07	1.36402e+07	2.06379e+07	1.23833e+07	2.5555e+07	1.02868e+08	7.68406e+07	3.94487e+07	2.55135e+07	3.39883e+07	4.87593e+07	1.78607e+07	4.02051e+07	3.61934e+07	2.28581e+07	2.04333e+07	3.73033e+07	6.4624e+07	4.94296e+07	3.0441e+07	2.63819e+07	4.2574e+07	1.25654e+07	1.5297e+07	4.31883e+07	9.48718e+07	1.85578e+07	7.23463e+07	5.93169e+07	7.35108e+07	5.77022e+07	5.26152e+07	5.79947e+07	4.83233e+07	8.7755e+07	6.85455e+07
DGDG 19:1_26:1	7.89981e+06	8.09641e+06	5.66549e+06	1.11771e+07	8.50224e+06	9.89023e+06	9.65134e+06	1.14441e+07	4.83691e+06	8.49364e+06	1.38898e+07	5.34714e+06	6.49431e+06	1.04487e+07	7.37852e+06	7.40558e+06	7.11332e+06	1.68178e+07	1.53812e+07	1.26548e+07	8.68384e+06	6.58461e+06	1.84739e+07	3.47473e+06	5.90692e+06	7.30949e+06	8.99057e+06	8.13296e+06	3.55709e+06	9.97537e+06	1.39781e+07	1.14291e+07	4.74362e+06	6.51339e+06	6.10364e+06	3.98859e+06	5.16785e+06	9.88292e+06	9.38041e+06	4.54292e+06	8.91046e+06	1.00964e+07	7.20888e+06	1.30107e+07	1.0727e+07	9.72926e+06	8.30275e+06	1.15102e+07	5.22892e+06
PC 18:2_18:2	2.80539e+07	3.39306e+07	1.69518e+07	2.52269e+07	2.09077e+07	3.8757e+07	3.20434e+07	3.75974e+07	5.51622e+07	5.48251e+07	2.66082e+07	3.17895e+07	2.50284e+07	2.23496e+07	2.19369e+07	2.27497e+07	3.12508e+07	2.42506e+07	4.01395e+07	3.20501e+07	8.03174e+06	2.51752e+07	2.5397e+07	3.93578e+07	4.7419e+07	6.38361e+07	4.73445e+07	3.06377e+07	9.52889e+06	7.17422e+07	6.33382e+07	5.2307e+07	3.58016e+07	5.34603e+07	5.1887e+07	2.07171e+07	1.94409e+07	5.24402e+07	3.7692e+07	1.2868e+07	4.15113e+07	5.52941e+07	7.3069e+07	8.14583e+07	6.52476e+07	4.65513e+07	6.16466e+07	7.26555e+07	3.43962e+07
SM 8:1;2O/25:0	4.19418e+06	4.21638e+06	1.48093e+06	7.70355e+06	3.48159e+06	4.54197e+06	2.45301e+06	2.67192e+06	1.8844e+06	4.31262e+06	3.61363e+06	2.71853e+06	2.3595e+06	5.248e+06	3.40346e+06	4.00766e+06	2.13731e+06	3.51417e+06	7.05231e+06	7.67329e+06	8.8332e+06	2.84469e+06	2.7493e+06	2.92936e+06	2.94911e+06	5.53595e+06	3.34527e+06	4.02242e+06	2.21291e+06	7.6886e+06	5.62633e+06	5.88963e+06	4.29544e+06	3.25328e+06	4.88148e+06	2.64074e+06	3.43372e+06	1.12323e+07	7.50318e+06	3.04327e+06	5.84859e+06	4.61485e+06	4.89273e+06	8.49323e+06	8.78172e+06	1.16348e+07	8.99033e+06	8.87113e+06	1.19367e+07
PA O-16:0_18:4(6Z,9Z,12Z,15Z)	2.53156e+06	5.88596e+06	6.96778e+06	1.33116e+06	5.70787e+06	6.73696e+06	4.90193e+06	8.58286e+06	1.06781e+07	1.10235e+07	1.05959e+07	7.13627e+06	7.82141e+06	5.66176e+06	4.33094e+06	6.64005e+06	3.90971e+06	3.75055e+06	4.63181e+06	8.25454e+06	2.38287e+06	3.11739e+06	2.08764e+06	4.44336e+06	4.46162e+06	3.44424e+06	4.89159e+06	6.41679e+06	350992	6.75213e+06	1.99455e+07	1.48334e+07	1.32342e+07	1.62136e+06	1.18719e+07	1.39646e+06	4.43164e+06	5.78998e+06	5.35175e+06	1.76644e+06	2.42984e+06	7.09681e+06	4.26467e+06	1.07912e+07	1.84912e+07	8.8793e+06	5.28325e+06	1.99222e+07	3.74141e+06
DG 18:2_18:2	1.11792e+07	2.7852e+07	3.28482e+07	9.39732e+06	2.32846e+07	3.07832e+07	2.24873e+07	4.09089e+07	5.02503e+07	5.43283e+07	5.20724e+07	3.2004e+07	3.88257e+07	2.88448e+07	2.03496e+07	2.32712e+07	1.84937e+07	1.36507e+07	1.64916e+07	3.24241e+07	8.08434e+06	1.44286e+07	9.42681e+06	1.71757e+07	1.84097e+07	1.24181e+07	2.37489e+07	2.79978e+07	1.72522e+06	2.15672e+07	7.20103e+07	4.85666e+07	5.39528e+07	9.01985e+06	4.28202e+07	5.77895e+06	2.21669e+07	2.11491e+07	2.40644e+07	1.04502e+07	1.08782e+07	3.02207e+07	1.78367e+07	3.59996e+07	6.91349e+07	3.26761e+07	2.58957e+07	8.63172e+07	1.45826e+07
PC 16:0_18:3	1.01997e+07	7.05599e+06	8.17582e+06	7.3754e+06	9.31631e+06	1.66831e+07	4.35949e+06	1.13996e+07	9.36864e+06	1.04951e+07	8.59478e+06	7.07227e+06	1.60909e+07	6.31755e+06	1.05385e+07	1.4145e+07	6.75442e+06	1.05211e+07	1.64008e+07	3.19209e+07	6.97877e+06	5.96727e+06	7.94626e+06	1.24961e+07	6.48091e+06	2.26889e+07	4.23056e+06	8.74655e+06	3.44363e+06	3.4381e+07	3.4386e+07	2.8363e+07	1.41009e+07	2.20042e+07	3.96375e+07	5.88459e+06	1.06607e+07	3.89057e+07	2.3399e+07	1.10847e+07	2.03182e+07	9.35742e+06	1.71494e+07	1.84449e+07	1.522e+07	1.39168e+07	3.59764e+07	2.49684e+07	1.71332e+07
Cer 18:1;2O/16:0	2.34055e+06	3.92659e+06	2.6203e+06	5.06083e+06	5.44493e+06	4.38122e+06	3.15977e+06	4.51268e+06	3.33731e+06	5.76093e+06	5.22102e+06	5.59029e+06	4.72963e+06	4.49927e+06	2.92857e+06	4.46194e+06	2.29752e+06	3.85074e+06	9.23026e+06	7.94963e+06	4.68106e+06	2.2205e+06	2.61067e+06	3.07114e+06	2.35141e+06	4.07649e+06	3.66163e+06	4.0693e+06	2.07178e+06	5.56389e+06	8.95724e+06	7.23171e+06	4.40828e+06	4.63203e+06	4.94111e+06	3.07067e+06	2.88568e+06	5.2943e+06	4.58806e+06	1.43283e+06	2.85445e+06	3.84565e+06	5.34914e+06	5.16382e+06	7.41518e+06	4.41577e+06	3.3107e+06	6.07713e+06	3.67873e+06
SM 34:1;3O	3.65971e+06	4.40945e+06	1.22154e+06	6.33645e+06	5.2548e+06	3.91433e+06	2.89527e+06	2.9109e+06	2.78047e+06	4.41692e+06	2.93991e+06	4.34206e+06	2.27275e+06	4.28255e+06	2.73482e+06	4.01513e+06	1.77424e+06	5.23427e+06	1.1177e+07	5.73132e+06	7.59252e+06	2.28434e+06	3.63213e+06	2.4122e+06	2.69573e+06	4.77961e+06	2.01009e+06	2.24775e+06	4.51905e+06	6.20206e+06	6.95275e+06	5.17986e+06	3.1693e+06	4.08827e+06	6.1475e+06	4.1951e+06	2.56213e+06	4.63368e+06	6.60069e+06	2.02335e+06	2.91467e+06	2.28725e+06	4.07673e+06	6.27622e+06	7.78354e+06	8.44845e+06	4.41044e+06	4.49718e+06	4.28146e+06
DGDG O-17:2_26:1	5.43982e+06	1.06691e+07	4.78544e+06	5.2104e+06	6.52579e+06	4.87255e+06	1.195e+07	5.5477e+06	4.4654e+06	6.39557e+06	5.38872e+06	9.49109e+06	4.51731e+06	4.68836e+06	4.44009e+06	6.30688e+06	2.7544e+06	1.35021e+07	6.60817e+06	7.29882e+06	4.94997e+06	2.5117e+06	4.46004e+06	7.39875e+06	4.55933e+06	2.59209e+06	3.38134e+06	2.82262e+06	2.75448e+06	6.62839e+06	1.25693e+07	8.78519e+06	7.02597e+06	4.57096e+06	1.09657e+07	2.13489e+06	2.91692e+06	8.77954e+06	3.52041e+06	3.38133e+06	3.589e+06	1.08118e+07	5.3018e+06	5.19117e+06	5.43783e+06	6.23232e+06	5.3598e+06	1.00105e+07	4.29628e+06
PC 16:0_22:6	6.63873e+07	4.68214e+07	5.72148e+07	7.75043e+07	5.28816e+07	6.33455e+07	3.66342e+07	7.51013e+07	4.26951e+07	6.30103e+07	6.34345e+07	5.48397e+07	4.25742e+07	1.02683e+08	5.80524e+07	6.2812e+07	6.091e+07	5.30558e+07	9.29939e+07	8.32648e+07	7.05951e+07	4.34423e+07	5.79461e+07	4.58613e+07	5.60683e+07	6.4498e+07	3.93777e+07	6.43492e+07	3.42506e+07	6.65796e+07	1.01852e+08	1.2776e+08	1.06091e+08	4.81544e+07	1.09847e+08	3.48141e+07	4.85358e+07	8.59028e+07	1.06003e+08	3.7346e+07	7.72287e+07	4.59097e+07	5.99888e+07	6.66618e+07	1.64634e+08	1.47104e+08	1.55931e+08	7.98294e+07	8.76992e+07
PC 40:7	1.12568e+06	873440	1.3129e+06	1.864e+06	1.27244e+06	3.14443e+06	768334	3.62249e+06	1.44564e+06	2.71856e+06	1.59454e+06	3.22129e+06	2.66234e+06	5.86645e+06	1.32296e+06	2.11169e+06	2.62383e+06	1.96033e+06	5.00911e+06	3.99505e+06	1.04984e+06	1.58545e+06	1.73982e+06	987883	2.48687e+06	1.91232e+06	924012	1.91432e+06	373515	4.58699e+06	1.16762e+07	9.28205e+06	5.19349e+06	2.48294e+06	1.01144e+07	655951	1.37844e+06	5.22551e+06	7.64077e+06	1.11834e+06	3.32159e+06	1.2643e+06	5.04979e+06	6.89729e+06	1.25298e+07	5.35252e+06	1.12687e+07	5.65087e+06	5.61551e+06
PE 18:0_22:6	7.22687e+06	8.81731e+06	1.43995e+07	9.97432e+06	4.31047e+06	1.25145e+07	7.27226e+06	8.10967e+06	6.85761e+06	9.69059e+06	1.1052e+07	1.10587e+07	1.49752e+07	1.98217e+07	3.92069e+06	9.81522e+06	5.77391e+06	1.20346e+07	1.33017e+07	2.2463e+07	1.6853e+07	4.25667e+06	7.69003e+06	6.56572e+06	5.99192e+06	6.37611e+06	6.4902e+06	1.65457e+07	3.89663e+06	1.38651e+07	2.3943e+07	2.71128e+07	2.38593e+07	8.34166e+06	1.2002e+07	6.24578e+06	1.14749e+07	1.41154e+07	1.12436e+07	6.33624e+06	1.01474e+07	8.1482e+06	6.34971e+06	6.62825e+06	3.00243e+07	1.66815e+07	3.48541e+07	1.51989e+07	1.36755e+07
LacCer(d18:1/14:0)	6.79421e+06	6.18203e+06	8.11031e+06	6.99119e+06	6.95368e+06	1.17816e+07	6.57157e+06	1.38417e+07	6.50328e+06	9.99061e+06	6.6389e+06	1.15279e+07	8.42561e+06	1.98647e+07	7.29494e+06	7.66663e+06	7.81969e+06	7.74454e+06	1.42531e+07	1.19142e+07	3.95409e+06	7.77972e+06	6.05353e+06	4.78039e+06	7.50601e+06	6.68542e+06	4.26889e+06	7.26265e+06	1.97909e+06	1.43488e+07	2.80524e+07	2.18648e+07	1.30453e+07	5.78724e+06	2.73457e+07	3.12152e+06	5.72397e+06	1.21577e+07	1.585e+07	5.16309e+06	7.88698e+06	3.77056e+06	1.02909e+07	1.17987e+07	2.31594e+07	1.17574e+07	2.14471e+07	7.64439e+06	1.18551e+07
PC 18:1_22:6	3.68154e+06	2.67574e+06	4.14314e+06	2.54724e+06	2.83467e+06	3.9232e+06	2.57978e+06	4.71292e+06	2.82805e+06	4.00548e+06	1.38765e+06	4.3621e+06	2.25625e+06	7.16652e+06	4.05083e+06	3.53937e+06	4.15608e+06	4.65629e+06	5.17176e+06	5.84648e+06	2.38231e+06	4.08795e+06	2.77356e+06	2.22943e+06	3.06081e+06	2.75002e+06	2.13217e+06	4.0132e+06	1.19261e+06	5.82778e+06	1.04682e+07	8.33525e+06	4.37908e+06	3.35579e+06	9.95882e+06	1.48163e+06	1.9387e+06	7.0714e+06	6.83184e+06	2.94747e+06	3.41213e+06	1.52734e+06	4.02355e+06	6.22667e+06	8.0649e+06	5.26316e+06	8.8266e+06	3.63499e+06	8.18775e+06
SL 19:0;O/18:0;O	1.35455e+07	1.82724e+07	1.55236e+07	1.75892e+07	1.92611e+07	1.34801e+07	1.43782e+07	1.60161e+07	1.79837e+07	1.90997e+07	9.7255e+06	1.00396e+07	8.68332e+06	1.00284e+07	7.33759e+06	7.16755e+06	8.05365e+06	1.00102e+07	2.17311e+06	4.25722e+06	5.33755e+06	7.6819e+06	9.63075e+06	9.03507e+06	9.44596e+06	7.45662e+06	1.13143e+07	7.72188e+06	7.38051e+06	5.70801e+06	2.08857e+06	1.6964e+06	5.46212e+06	7.36732e+06	3.22007e+06	8.83416e+06	9.4721e+06	4.59677e+06	3.82472e+06	8.79482e+06	3.17356e+06	2.65364e+06	2.10388e+06	1.64417e+06	2.10544e+06	2.00067e+06	1.64043e+06	2.79691e+06	4.41457e+06
PA 12:0_18:4(6Z,9Z,12Z,15Z)	7.79751e+06	6.5904e+06	4.19492e+06	8.27226e+06	8.58691e+06	7.8341e+06	6.94984e+06	7.84852e+06	7.93411e+06	9.12882e+06	5.30114e+06	5.33228e+06	4.13838e+06	3.72247e+06	4.95274e+06	5.21052e+06	3.57128e+06	6.7876e+06	6.99919e+06	7.35547e+06	3.95052e+06	2.39844e+06	4.54516e+06	3.9809e+06	3.76964e+06	4.92267e+06	3.96235e+06	3.71404e+06	2.87743e+06	7.97692e+06	7.1629e+06	5.36743e+06	5.35287e+06	4.69112e+06	4.88795e+06	3.06317e+06	2.97296e+06	9.45398e+06	4.08529e+06	4.08119e+06	6.59021e+06	6.02514e+06	6.15435e+06	8.47928e+06	7.32946e+06	6.52466e+06	4.43821e+06	4.98405e+06	3.18011e+06
PC O-38:7	1.32509e+06	1.21324e+06	1.75214e+06	1.87163e+06	2.29963e+06	4.81637e+06	1.19185e+06	1.9557e+06	1.2994e+06	2.06744e+06	4.10112e+06	3.74058e+06	1.97023e+06	4.77991e+06	1.71963e+06	1.1228e+06	1.16548e+06	1.20285e+06	6.19911e+06	5.55184e+06	1.20824e+06	2.093e+06	2.18827e+06	1.37101e+06	2.91822e+06	4.21055e+06	2.21066e+06	1.79799e+06	579401	4.71625e+06	5.85877e+06	5.50546e+06	1.64505e+06	1.20945e+06	6.45324e+06	565022	775917	3.93755e+06	6.17332e+06	673994	4.10937e+06	3.49452e+06	5.67156e+06	3.02907e+06	7.89139e+06	7.84391e+06	5.98646e+06	5.88004e+06	5.07846e+06
PE O-16:1_18:2	6.92523e+06	8.46337e+06	1.04544e+07	6.46348e+06	6.38106e+06	2.16378e+07	9.46237e+06	4.94808e+06	1.53591e+07	1.35418e+07	1.36422e+07	1.08e+07	6.28087e+06	8.05731e+06	7.66413e+06	6.14334e+06	4.24992e+06	6.56014e+06	2.517e+07	2.97166e+07	3.85607e+06	1.16358e+07	3.92935e+06	2.36896e+07	8.96776e+06	1.91603e+07	1.2115e+07	9.34091e+06	3.15624e+06	1.7703e+07	3.01975e+07	1.90615e+07	9.37498e+06	9.89904e+06	2.07898e+07	3.41171e+06	7.34293e+06	1.72759e+07	1.64271e+07	4.78477e+06	1.81692e+07	2.2663e+07	2.5377e+07	1.401e+07	1.43931e+07	1.3264e+07	1.46121e+07	2.50009e+07	1.42764e+07
PE O-18:2_18:2	1.0401e+07	1.22178e+07	1.82947e+07	9.27517e+06	6.09857e+06	1.90597e+07	1.08304e+07	1.22302e+07	2.41423e+07	1.53649e+07	1.36578e+07	1.31725e+07	5.8264e+06	1.53298e+07	8.52971e+06	7.8516e+06	8.43017e+06	1.01028e+07	2.41921e+07	3.80511e+07	3.75544e+06	1.19712e+07	6.36965e+06	1.30975e+07	9.79969e+06	1.80837e+07	1.66263e+07	1.13189e+07	4.80675e+06	2.33058e+07	4.76858e+07	2.34297e+07	1.07511e+07	1.57258e+07	3.38678e+07	5.09839e+06	7.776e+06	2.23014e+07	2.32996e+07	3.58049e+06	2.63902e+07	2.5522e+07	3.16081e+07	1.89344e+07	2.28795e+07	1.92372e+07	2.28329e+07	2.39281e+07	1.51964e+07
PC 50:2	5.93671e+06	9.46154e+06	9.01195e+06	6.24067e+06	7.22126e+06	6.58514e+06	8.55403e+06	7.82626e+06	5.40162e+06	7.32994e+06	8.82481e+06	7.6445e+06	6.88441e+06	8.03555e+06	8.73765e+06	8.24665e+06	5.97667e+06	1.02246e+07	1.61874e+07	1.5356e+07	6.81148e+06	7.65489e+06	8.59933e+06	5.00177e+06	8.62218e+06	4.78918e+06	6.73986e+06	5.81234e+06	3.85908e+06	1.22854e+07	1.46384e+07	2.18282e+07	7.14903e+06	8.12668e+06	1.3041e+07	4.37668e+06	7.94605e+06	8.48219e+06	8.39972e+06	5.99128e+06	7.28347e+06	8.44384e+06	9.42359e+06	7.92484e+06	8.62276e+06	1.11835e+07	1.10195e+07	6.1144e+06	4.91405e+06
PS O-16:0_20:1(11Z)	4.31188e+06	5.16663e+06	4.5396e+06	6.69505e+06	8.50193e+06	5.71261e+06	4.46053e+06	5.09702e+06	6.01097e+06	4.13922e+06	4.03994e+06	5.10263e+06	3.38326e+06	3.69847e+06	4.96843e+06	5.17195e+06	2.15791e+06	4.54556e+06	1.39606e+07	9.83688e+06	8.8839e+06	3.09646e+06	5.30536e+06	2.60329e+06	2.18039e+06	3.92629e+06	1.88339e+06	2.72697e+06	4.12022e+06	5.72583e+06	1.11581e+07	4.94434e+06	4.1502e+06	7.55675e+06	9.86067e+06	3.96852e+06	3.52315e+06	6.11479e+06	5.0977e+06	3.59631e+06	4.95712e+06	5.06197e+06	8.02765e+06	8.35665e+06	1.12208e+07	1.36616e+07	1.1533e+07	4.85513e+06	3.97902e+06
PI 18:0_18:1	2.36837e+06	1.90865e+06	3.94154e+06	1.11166e+06	1.06792e+06	1.42456e+06	3.24936e+06	1.28897e+06	3.53166e+06	1.54323e+06	907861	2.99553e+06	1.09954e+06	2.23612e+06	2.89391e+06	890180	1.07703e+06	2.33667e+06	7.51122e+06	5.25495e+06	1.2853e+06	1.24351e+06	787622	1.50176e+06	1.21706e+06	1.20673e+06	1.46559e+06	1.4148e+06	1.88671e+06	1.96318e+06	8.33937e+06	5.03198e+06	1.79081e+06	6.44564e+06	5.76335e+06	1.05377e+06	1.12687e+06	2.33593e+06	3.54863e+06	1.7601e+06	899165	1.02255e+06	4.01614e+06	3.36559e+06	3.01796e+06	3.22272e+06	1.97477e+06	2.09104e+06	1.2695e+06
PC 15:0_18:2	2.44137e+06	2.00264e+06	1.85691e+06	1.83237e+06	1.82872e+06	2.49958e+06	1.47955e+06	1.8821e+06	1.39017e+06	1.4047e+06	2.97267e+06	1.65155e+06	1.06762e+06	4.03198e+06	2.08717e+06	3.07487e+06	1.79179e+06	1.78483e+06	2.62922e+06	4.38346e+06	1.05683e+06	3.09728e+06	1.02022e+06	1.51403e+06	2.22013e+06	3.84869e+06	1.68226e+06	1.26743e+06	797398	5.74813e+06	3.43365e+06	4.0485e+06	2.96603e+06	1.93463e+06	1.09918e+07	619226	2.12932e+06	6.3148e+06	3.04841e+06	1.42239e+06	5.67285e+06	2.99927e+06	5.92759e+06	5.19171e+06	3.97433e+06	4.03769e+06	7.82855e+06	5.1419e+06	5.23031e+06
PC 14:1_19:1	2.26175e+07	3.76711e+07	4.1002e+07	3.44581e+07	1.99835e+07	4.64547e+07	1.90687e+07	3.28463e+07	2.06813e+07	3.29307e+07	5.69756e+07	3.14892e+07	2.29028e+07	7.10699e+07	3.8385e+07	3.92068e+07	1.8388e+07	1.96206e+07	4.24422e+07	7.37707e+07	3.16639e+07	4.17403e+07	1.4893e+07	2.0291e+07	2.76534e+07	3.8397e+07	2.20387e+07	2.0806e+07	7.1864e+06	5.8655e+07	5.90024e+07	7.83229e+07	3.89908e+07	2.42326e+07	1.71272e+08	6.90122e+06	2.27135e+07	7.99421e+07	4.35296e+07	8.33299e+07	8.17307e+07	4.49598e+07	7.87443e+07	7.77608e+07	6.18721e+07	5.89747e+07	5.84569e+07	5.81247e+07	5.2916e+07
PE 19:2_19:2	3.25554e+07	4.13645e+07	1.19839e+08	4.6616e+07	4.06369e+07	5.41251e+07	4.72137e+07	3.62327e+07	5.194e+07	3.99367e+07	2.93644e+07	5.1425e+07	5.46408e+07	5.60725e+07	3.32114e+07	5.96807e+07	2.50753e+07	5.22605e+07	7.4453e+07	9.80745e+07	4.24272e+07	4.806e+07	3.39847e+07	2.20136e+07	2.49763e+07	2.64315e+07	6.91805e+07	3.87715e+07	1.67668e+07	4.14862e+07	8.72338e+07	1.14446e+08	6.61134e+07	3.72254e+07	6.06823e+07	2.61897e+07	4.66884e+07	4.3981e+07	4.76844e+07	4.70371e+07	5.05026e+07	4.40625e+07	3.87361e+07	3.44916e+07	6.92076e+07	5.84238e+07	8.91153e+07	6.32054e+07	3.26205e+07
SHexCer 24:3;2O/12:0;O	1.00573e+07	1.24766e+07	2.37347e+07	3.00768e+07	3.01929e+07	2.25674e+07	1.16977e+07	1.56465e+07	1.22321e+07	1.86406e+07	1.52944e+07	1.34758e+07	1.30079e+07	1.62184e+07	2.33852e+07	1.30449e+07	1.46172e+07	1.26945e+07	4.05034e+07	3.60145e+07	1.8397e+07	2.07534e+07	1.5619e+07	8.22554e+06	8.38298e+06	1.12277e+07	1.13474e+07	1.06425e+07	1.22071e+07	1.41661e+07	3.9997e+07	4.61772e+07	1.63667e+07	1.66842e+07	4.61309e+07	8.50256e+06	1.05348e+07	2.4976e+07	1.93157e+07	2.53947e+07	2.6779e+07	2.98906e+07	3.50714e+07	2.70933e+07	2.43601e+07	3.30519e+07	4.37472e+07	2.30229e+07	2.15146e+07
PC 16:0_20:4	1.60724e+08	1.24206e+08	3.77975e+08	2.58339e+08	2.67832e+08	1.81903e+08	1.4434e+08	1.65945e+08	1.25268e+08	1.78188e+08	1.36372e+08	1.22727e+08	1.40949e+08	1.85595e+08	2.34362e+08	1.55284e+08	1.57311e+08	1.72575e+08	3.37339e+08	3.9735e+08	2.2046e+08	2.24632e+08	2.05487e+08	1.04266e+08	1.15845e+08	1.18937e+08	1.52194e+08	1.37255e+08	1.3602e+08	1.1776e+08	3.11018e+08	4.01703e+08	1.90982e+08	2.06027e+08	4.06339e+08	1.10022e+08	1.20425e+08	2.36831e+08	2.80158e+08	2.30372e+08	2.83233e+08	2.70146e+08	2.90839e+08	1.94755e+08	3.44168e+08	3.76317e+08	4.96715e+08	2.86657e+08	2.37852e+08
PC O-38:6	6.06142e+06	1.01271e+07	2.55543e+07	1.30018e+07	2.15362e+07	2.88192e+07	7.75126e+06	1.03785e+07	8.67338e+06	1.46063e+07	2.04127e+07	2.06242e+07	1.39208e+07	2.95888e+07	8.34855e+06	2.94642e+06	1.2305e+07	4.24776e+06	1.69528e+07	3.28758e+07	3.72927e+06	2.62482e+07	1.29834e+07	3.97554e+06	9.62456e+06	1.11701e+07	1.43471e+07	1.17902e+07	8.88156e+06	1.14851e+07	2.71692e+07	1.35269e+07	3.55089e+06	1.83305e+07	1.57375e+07	2.68207e+06	8.55132e+06	1.33949e+07	1.36526e+07	2.05309e+07	3.19366e+07	1.87121e+07	3.14856e+07	1.47828e+07	1.39058e+07	2.82393e+07	3.72112e+07	2.3477e+07	2.36021e+07
PC 18:2_20:3	3.02649e+08	4.0651e+08	1.52976e+09	9.70605e+08	1.35864e+09	1.02592e+09	5.80991e+08	8.72743e+08	5.94364e+08	9.02119e+08	6.39147e+08	6.81916e+08	7.15501e+08	8.79839e+08	9.39856e+08	4.85262e+08	5.92573e+08	5.14806e+08	8.02054e+08	1.21972e+09	3.58658e+08	1.03123e+09	4.95679e+08	2.81142e+08	3.51854e+08	3.33847e+08	4.3272e+08	4.52451e+08	2.35089e+08	3.94742e+08	1.33765e+09	1.31819e+09	6.17611e+08	5.78227e+08	1.82027e+09	2.62233e+08	3.27391e+08	6.21497e+08	7.55619e+08	7.65408e+08	8.22819e+08	6.16228e+08	1.25621e+09	7.09996e+08	1.1e+09	7.98025e+08	1.5027e+09	7.20853e+08	6.62801e+08
PC 16:0_22:5	2.55066e+07	2.04961e+07	6.69966e+07	4.30341e+07	5.26063e+07	3.84706e+07	2.53151e+07	3.47223e+07	2.97359e+07	4.07682e+07	2.38962e+07	3.30689e+07	2.44703e+07	3.21338e+07	6.14834e+07	2.8517e+07	3.36247e+07	3.00221e+07	4.15112e+07	5.89358e+07	1.93261e+07	4.62558e+07	3.07051e+07	1.73012e+07	2.0835e+07	3.24571e+07	2.56747e+07	2.46588e+07	1.67988e+07	2.25363e+07	8.85185e+07	9.0033e+07	3.2244e+07	3.53515e+07	8.43076e+07	1.64903e+07	2.10947e+07	3.69398e+07	4.16813e+07	3.7565e+07	3.96276e+07	3.92581e+07	5.88085e+07	3.86357e+07	5.34896e+07	4.07176e+07	7.22494e+07	5.41292e+07	4.10728e+07
PE 16:0_18:1	3.78036e+06	5.53355e+06	1.7204e+07	6.34015e+06	4.01154e+06	3.17791e+06	6.38208e+06	2.47128e+06	7.97238e+06	2.62361e+06	1.58913e+06	7.41246e+06	1.39095e+07	4.46437e+06	2.68954e+06	4.07158e+06	2.45999e+06	5.29493e+06	5.79683e+06	2.50388e+07	5.58227e+06	2.75442e+06	3.12728e+06	2.29217e+06	2.14178e+06	2.69681e+06	5.47226e+06	5.10843e+06	2.14066e+06	7.22209e+06	1.2601e+07	1.11101e+07	4.23923e+06	9.09933e+06	5.20011e+06	4.12587e+06	9.11612e+06	6.59984e+06	3.13585e+06	1.10008e+07	5.33569e+06	3.10605e+06	1.09531e+07	5.40909e+06	3.79918e+06	5.20398e+06	2.14254e+07	5.38619e+06	2.40995e+06
PE O-18:1_22:6	1.06604e+07	1.23287e+07	2.26692e+07	2.54764e+07	9.40803e+06	2.55148e+07	1.03808e+07	1.31716e+07	1.16413e+07	1.97572e+07	1.74533e+07	1.7482e+07	1.09689e+07	2.11895e+07	1.61001e+07	8.44364e+06	9.17168e+06	8.90124e+06	2.38769e+07	2.83468e+07	1.15443e+07	2.177e+07	8.51609e+06	1.42672e+07	1.15514e+07	2.4421e+07	1.05103e+07	1.12607e+07	1.00862e+07	2.06728e+07	2.04481e+07	1.87614e+07	1.24032e+07	7.63004e+06	3.84065e+07	5.18603e+06	8.58612e+06	1.4102e+07	2.76766e+07	1.07951e+07	3.74244e+07	2.50801e+07	2.34327e+07	1.51755e+07	2.21293e+07	2.36776e+07	2.72827e+07	1.94247e+07	2.94164e+07
Palmitoyl sphingomyelin	7.91188e+08	1.62517e+09	2.15746e+09	2.48174e+09	2.11104e+09	2.06532e+09	1.26676e+09	1.53137e+09	1.4684e+09	1.92195e+09	1.46888e+09	2.09499e+09	1.36376e+09	1.65883e+09	2.53059e+09	1.02054e+09	1.48887e+09	1.06383e+09	2.39225e+09	3.74695e+09	1.30127e+09	2.48675e+09	1.13505e+09	8.81494e+08	1.22486e+09	1.82358e+09	1.19176e+09	1.04165e+09	1.1966e+09	1.32803e+09	2.57678e+09	2.03774e+09	1.01956e+09	1.53311e+09	4.98676e+09	1.13456e+09	1.18148e+09	1.38102e+09	1.72673e+09	2.06252e+09	2.37077e+09	2.06751e+09	2.09195e+09	1.67534e+09	2.25036e+09	2.34456e+09	2.7294e+09	1.59224e+09	1.69562e+09
SM 8:1;2O/26:0	1.26965e+08	1.79254e+08	1.8187e+08	2.19153e+08	1.9578e+08	1.67178e+08	1.32197e+08	1.30318e+08	1.49238e+08	1.82905e+08	1.15685e+08	1.69576e+08	1.0528e+08	1.33182e+08	2.23528e+08	1.14991e+08	1.44512e+08	1.24422e+08	2.31694e+08	3.13801e+08	1.44518e+08	2.20222e+08	1.25236e+08	1.03123e+08	1.29864e+08	2.01651e+08	1.21464e+08	1.18217e+08	1.49481e+08	1.56455e+08	2.30545e+08	1.94418e+08	1.14122e+08	1.62566e+08	3.76077e+08	1.32455e+08	1.31026e+08	1.49142e+08	1.80848e+08	1.95096e+08	2.02513e+08	1.80815e+08	1.88632e+08	1.81075e+08	2.1648e+08	2.4747e+08	2.12656e+08	1.83087e+08	1.80522e+08
6-O-myristoyl-6'-O-oleoyltrehalose	8.65577e+06	9.5974e+06	5.80736e+06	1.03558e+07	9.50728e+06	7.12617e+06	7.01655e+06	5.354e+06	7.233e+06	7.06858e+06	4.78287e+06	7.29664e+06	4.28239e+06	3.86102e+06	8.30391e+06	4.96126e+06	7.69418e+06	5.58713e+06	1.18655e+07	1.24291e+07	6.81694e+06	7.3652e+06	5.5062e+06	5.60066e+06	6.41858e+06	1.11136e+07	4.6748e+06	5.80509e+06	8.23754e+06	9.86274e+06	1.30209e+07	9.08702e+06	4.25194e+06	7.56011e+06	1.72273e+07	7.46062e+06	7.08085e+06	8.07765e+06	7.29031e+06	7.70519e+06	1.21552e+07	1.22914e+07	1.29689e+07	1.47367e+07	1.27354e+07	1.39493e+07	1.0333e+07	1.11159e+07	1.19694e+07
PC O-36:5	2.50487e+06	2.03769e+07	3.11742e+07	1.26204e+07	1.85237e+07	2.9766e+07	9.22153e+06	1.0424e+07	3.22808e+07	1.29198e+07	2.86996e+07	1.14696e+07	9.90427e+06	2.62193e+07	1.64636e+07	2.93351e+06	8.82678e+06	4.80024e+06	1.8804e+07	2.31828e+07	3.11384e+06	2.47975e+07	1.5427e+07	2.0802e+06	3.02075e+07	2.56943e+07	1.59354e+07	1.49595e+07	4.59648e+06	1.97219e+07	2.74351e+07	2.02747e+07	4.69155e+06	1.93784e+07	3.97214e+07	1.77337e+06	6.16474e+06	1.25024e+07	2.72542e+07	2.5098e+07	2.83109e+07	3.26239e+07	2.62989e+07	9.05806e+06	2.29142e+07	1.48789e+07	3.09802e+07	1.35414e+07	2.87998e+07
PC 20:3_20:3	2.40917e+07	2.37993e+07	6.7485e+07	3.06497e+07	5.0843e+07	4.66686e+07	2.7812e+07	4.48975e+07	3.09239e+07	4.36491e+07	3.03283e+07	3.63821e+07	3.24465e+07	4.0625e+07	4.57256e+07	2.01338e+07	4.42388e+07	3.64399e+07	4.54393e+07	5.53507e+07	1.3616e+07	7.70915e+07	4.04956e+07	1.23992e+07	2.32418e+07	2.21045e+07	4.32703e+07	2.32123e+07	1.28219e+07	2.67538e+07	1.10097e+08	8.7576e+07	3.79983e+07	4.84417e+07	1.4502e+08	1.18264e+07	2.11351e+07	4.7393e+07	3.9672e+07	6.66802e+07	4.59943e+07	3.39599e+07	4.70791e+07	3.36454e+07	5.14498e+07	2.46437e+07	7.46061e+07	3.23641e+07	4.16283e+07
PC 19:2_20:4	4.68461e+06	7.03692e+06	3.03574e+07	2.96993e+07	6.80631e+06	1.52575e+07	9.32613e+06	1.44473e+07	6.22322e+06	9.30586e+06	1.35331e+07	1.33753e+07	7.39487e+06	4.01022e+07	1.71916e+07	1.2572e+07	2.11964e+07	6.36367e+06	1.68863e+07	2.50621e+07	1.15241e+07	3.48498e+07	1.05532e+07	6.61076e+06	1.21956e+07	2.34657e+06	1.00876e+07	9.12175e+06	7.03033e+06	1.41935e+07	2.72514e+07	2.38582e+07	1.5436e+07	8.92651e+06	5.79059e+07	3.92448e+06	8.91205e+06	1.49283e+07	2.44785e+07	1.74184e+07	1.83762e+07	9.37976e+06	9.82952e+06	7.86616e+06	2.93077e+07	8.13894e+06	3.15085e+07	1.18034e+07	1.1169e+07
SM 8:1;2O/28:1	5.17548e+07	1.04301e+08	2.46496e+08	1.79787e+08	9.98284e+07	1.68322e+08	9.32366e+07	9.83484e+07	1.30082e+08	2.15732e+08	1.74328e+08	1.423e+08	1.25465e+08	1.63489e+08	2.43398e+08	1.041e+08	1.5429e+08	6.69968e+07	1.97439e+08	3.30321e+08	1.23616e+08	2.50379e+08	7.37652e+07	9.06234e+07	1.16205e+08	1.72361e+08	1.1816e+08	1.25097e+08	7.65486e+07	7.2931e+07	2.61284e+08	2.59569e+08	1.28423e+08	9.14321e+07	4.58241e+08	1.03698e+08	9.8931e+07	1.19619e+08	2.16195e+08	1.62784e+08	1.92438e+08	2.4871e+08	2.27331e+08	1.57298e+08	2.49573e+08	2.55434e+08	1.908e+08	1.89438e+08	1.85185e+08
PC O-40:8	3.61947e+06	4.79285e+06	3.10275e+07	1.58738e+07	3.42703e+06	1.52575e+07	7.21551e+06	1.2858e+07	6.01546e+06	7.63065e+06	4.58059e+06	8.29502e+06	8.85273e+06	1.23706e+07	2.32536e+07	2.34393e+06	1.789e+07	5.01671e+06	1.68863e+07	9.64999e+06	3.54714e+06	3.48498e+07	3.70312e+06	4.05477e+06	1.23837e+07	1.00574e+07	6.31573e+06	9.12175e+06	7.03033e+06	6.06765e+06	2.72514e+07	2.38582e+07	1.52215e+07	9.2949e+06	4.52235e+07	2.5777e+06	3.56503e+06	8.50796e+06	1.01203e+07	9.96671e+06	1.79805e+07	9.52485e+06	1.42584e+07	9.81433e+06	2.93077e+07	1.43883e+07	8.08628e+06	1.18034e+07	2.41439e+07
PE 18:0_18:2	2.02484e+07	4.44112e+07	1.06051e+08	2.59519e+07	1.8008e+07	3.72753e+07	5.51183e+07	2.05068e+07	7.53465e+07	3.91702e+07	3.7303e+07	4.92343e+07	6.43788e+07	3.86601e+07	2.98528e+07	3.04565e+07	3.88484e+07	2.96538e+07	4.15424e+07	1.06302e+08	1.73683e+07	4.50106e+07	1.80589e+07	2.71649e+07	3.50124e+07	3.57081e+07	7.5561e+07	5.63987e+07	3.69486e+06	5.30004e+07	1.06993e+08	8.42854e+07	4.4317e+07	5.6756e+07	9.25748e+07	2.17501e+07	5.16875e+07	4.5915e+07	3.07954e+07	5.56103e+07	6.0519e+07	3.99229e+07	4.92609e+07	3.60232e+07	3.73911e+07	3.02038e+07	8.92635e+07	4.9577e+07	3.40879e+07
DG 16:0_18:2	8.30746e+06	1.75937e+07	3.67066e+07	6.79107e+06	1.77261e+07	9.55422e+06	2.82345e+07	1.04273e+07	2.16092e+07	1.76657e+07	1.62531e+07	1.54785e+07	1.46509e+07	1.08758e+07	1.02468e+07	9.32192e+06	1.21456e+07	4.04153e+06	5.66128e+06	7.65856e+06	1.96886e+06	5.29271e+06	3.39139e+06	5.05539e+06	4.05603e+06	4.64142e+06	1.66623e+07	1.45684e+07	2.65779e+06	5.64722e+06	1.91375e+07	1.3192e+07	9.25391e+06	5.1484e+06	6.3508e+06	4.90064e+06	1.61275e+07	5.57542e+06	2.76013e+06	1.07713e+07	6.60499e+06	9.25962e+06	7.24076e+06	9.7637e+06	1.77472e+07	8.29242e+06	1.02372e+07	1.24853e+07	7.28611e+06
PC 15:0_15:0	1.26399e+07	2.02014e+07	5.16413e+07	4.30211e+07	1.21957e+07	3.59261e+07	1.15727e+07	1.23832e+07	9.00312e+06	9.7503e+06	2.84231e+07	2.10155e+07	4.45049e+07	2.55491e+07	1.58327e+07	2.34167e+07	2.10941e+07	1.61514e+07	2.14639e+07	1.3617e+08	1.22258e+07	4.7247e+07	1.90605e+07	8.51461e+06	8.25028e+06	4.24015e+07	3.41871e+07	3.7811e+07	1.37765e+07	2.58643e+07	5.1096e+07	5.63354e+07	1.38638e+07	6.58538e+07	1.14451e+08	9.64609e+06	2.01524e+07	7.4092e+07	1.64979e+07	5.41795e+07	9.68109e+07	2.32375e+07	7.67888e+07	4.01554e+07	2.15501e+07	3.24304e+07	2.046e+08	3.89267e+07	4.65126e+07
PC 16:0_16:1	6.24976e+06	5.1929e+06	1.58888e+07	8.48588e+06	6.47736e+06	5.16572e+06	4.1469e+06	3.14911e+06	3.15512e+06	3.68871e+06	5.15648e+06	4.46718e+06	8.21932e+06	5.40139e+06	7.09634e+06	8.22979e+06	7.72973e+06	8.11052e+06	6.21274e+06	4.05994e+07	5.96342e+06	6.29473e+06	7.92707e+06	2.90871e+06	1.877e+06	5.6115e+06	4.07002e+06	1.45901e+07	5.47885e+06	7.841e+06	2.07784e+07	1.91517e+07	7.58998e+06	3.25128e+07	3.54569e+07	4.80957e+06	8.85541e+06	1.84618e+07	4.56672e+06	1.58839e+07	1.64082e+07	5.98716e+06	1.17248e+07	1.13457e+07	8.12495e+06	1.05709e+07	2.31826e+07	9.20161e+06	9.49363e+06
PC 13:0_19:1	8.34415e+07	1.41719e+08	3.56313e+08	2.40744e+08	1.39814e+08	1.69611e+08	1.33893e+08	1.06168e+08	1.15189e+08	1.3164e+08	1.63072e+08	1.38533e+08	2.70527e+08	1.8635e+08	1.54545e+08	1.4022e+08	1.37218e+08	1.37794e+08	1.49693e+08	8.64512e+08	1.12263e+08	2.20499e+08	1.5011e+08	5.93992e+07	6.24949e+07	1.91053e+08	1.13429e+08	2.70916e+08	1.15173e+08	1.4734e+08	4.20729e+08	3.89665e+08	1.15209e+08	5.58675e+08	7.78773e+08	8.83318e+07	1.99951e+08	3.87628e+08	1.0992e+08	3.11227e+08	3.81056e+08	1.70189e+08	2.60952e+08	1.99646e+08	1.69419e+08	1.77793e+08	7.19546e+08	1.83447e+08	2.21119e+08
DG 18:1_18:2	1.95637e+07	6.04244e+07	1.04736e+08	2.59999e+07	7.02512e+07	4.59968e+07	8.23228e+07	7.01513e+07	6.99472e+07	7.03097e+07	1.02226e+08	9.27227e+07	9.47191e+07	7.7599e+07	4.46467e+07	4.84885e+07	4.71173e+07	2.38437e+07	2.35184e+07	3.96182e+07	1.33845e+07	4.45432e+07	1.54619e+07	1.96619e+07	2.28535e+07	1.63829e+07	5.28291e+07	4.86025e+07	7.72047e+06	1.70178e+07	8.77614e+07	5.73796e+07	6.94373e+07	2.06513e+07	7.49707e+07	2.06191e+07	8.59443e+07	2.31639e+07	4.86959e+07	4.02292e+07	1.40856e+07	2.06136e+07	1.67443e+07	2.85706e+07	7.82436e+07	3.33196e+07	4.88748e+07	6.12492e+07	2.81349e+07
PC 17:1_17:1	5.01245e+09	1.15775e+10	2.2753e+10	1.22484e+10	1.33855e+10	1.54116e+10	1.438e+10	1.37344e+10	2.16691e+10	1.66261e+10	1.68346e+10	1.59348e+10	1.23049e+10	1.41122e+10	1.4002e+10	7.15104e+09	1.4133e+10	5.24722e+09	1.01713e+10	1.78137e+10	5.04794e+09	1.56998e+10	1.15528e+10	6.58666e+09	1.48758e+10	1.70552e+10	1.28684e+10	1.37755e+10	9.50859e+09	8.21078e+09	1.15133e+10	1.18862e+10	7.2881e+09	1.07845e+10	2.75341e+10	1.0064e+10	1.49241e+10	8.81618e+09	1.00083e+10	1.02519e+10	1.81792e+10	2.05e+10	1.9238e+10	1.24933e+10	1.83334e+10	1.53885e+10	2.67029e+10	1.36319e+10	1.61473e+10
PC 16:0_18:2	3.71058e+08	5.2579e+08	1.08484e+09	4.88005e+08	5.47293e+08	5.54595e+08	5.40991e+08	5.16005e+08	7.95186e+08	6.13112e+08	6.03553e+08	5.70067e+08	4.10552e+08	5.46375e+08	7.4589e+08	3.92243e+08	7.34276e+08	3.24665e+08	5.63302e+08	9.4497e+08	3.18927e+08	7.71016e+08	5.75684e+08	3.69997e+08	7.91854e+08	8.80998e+08	6.45515e+08	7.15491e+08	5.17256e+08	5.01704e+08	6.14124e+08	6.62454e+08	4.80076e+08	6.23e+08	1.38238e+09	5.34867e+08	7.46382e+08	5.42883e+08	5.67934e+08	5.55782e+08	9.11981e+08	9.58506e+08	1.03359e+09	7.31995e+08	9.61429e+08	8.99762e+08	1.33027e+09	8.92376e+08	8.03597e+08
PC 18:1_18:2	4.03308e+07	6.57736e+07	1.1228e+08	5.38239e+07	6.52849e+07	6.69143e+07	8.46826e+07	6.33467e+07	9.83431e+07	9.40301e+07	3.83026e+07	1.35073e+08	4.1882e+07	6.10276e+07	2.03153e+08	3.20522e+07	8.17437e+07	4.41279e+07	6.41464e+07	8.45758e+07	1.46146e+07	1.00579e+08	5.49318e+07	4.15268e+07	1.72555e+08	1.04248e+08	7.15442e+07	5.75231e+07	5.27838e+07	7.08004e+07	8.82547e+07	6.13192e+07	5.27661e+07	8.71561e+07	1.4458e+08	5.07176e+07	6.06253e+07	3.80569e+07	5.56838e+07	4.93889e+07	7.8207e+07	7.01097e+07	1.10204e+08	7.36374e+07	9.37525e+07	5.91733e+07	8.6667e+07	5.5191e+07	8.59667e+07
PC 12:0_24:3	6.97078e+08	1.46725e+09	3.07414e+09	1.46279e+09	1.84861e+09	2.11991e+09	2.7147e+09	1.91939e+09	4.37558e+09	2.8224e+09	1.28781e+09	2.63315e+09	1.44095e+09	1.82595e+09	3.35251e+09	1.03232e+09	1.90338e+09	8.91477e+08	2.1804e+09	1.87722e+09	3.08239e+08	2.12835e+09	1.11142e+09	1.0586e+09	3.25875e+09	2.31982e+09	1.28953e+09	1.10992e+09	1.75618e+09	1.9094e+09	2.11358e+09	1.29244e+09	9.73491e+08	2.16883e+09	4.28885e+09	9.15239e+08	1.43237e+09	7.61522e+08	2.18249e+09	3.21909e+09	1.82699e+09	1.68151e+09	2.32463e+09	1.45575e+09	1.80414e+09	1.02477e+09	2.08167e+09	9.07561e+08	1.99807e+09
PC 16:0_20:5;2O	2.02589e+07	2.53522e+07	3.96164e+07	2.31421e+07	2.5946e+07	1.97203e+07	2.5222e+07	1.35081e+07	3.00603e+07	2.58023e+07	1.07917e+07	1.9189e+07	1.22066e+07	1.7045e+07	3.33226e+07	1.51307e+07	2.62262e+07	1.42272e+07	2.50155e+07	3.72818e+07	1.4111e+07	2.91555e+07	2.76936e+07	1.34742e+07	2.8938e+07	3.5782e+07	2.49203e+07	2.86965e+07	2.44868e+07	1.8306e+07	2.6147e+07	2.69389e+07	1.65632e+07	2.28109e+07	4.9803e+07	2.75765e+07	3.09459e+07	2.33827e+07	1.08291e+07	2.93601e+07	4.626e+07	4.81362e+07	4.54586e+07	3.9522e+07	4.36328e+07	4.17335e+07	4.93938e+07	3.56468e+07	3.71873e+07
PE O-18:1_20:4	4.47951e+07	7.58356e+07	2.09778e+08	1.21756e+08	5.74196e+07	1.25591e+08	4.64046e+07	4.10094e+07	6.87381e+07	9.74541e+07	3.38693e+07	6.32864e+07	5.68953e+07	7.00671e+07	8.24774e+07	3.54926e+07	3.87157e+07	3.79051e+07	1.21886e+08	1.85257e+08	4.30709e+07	1.10078e+08	3.47674e+07	6.11298e+07	5.05212e+07	9.22738e+07	7.90539e+07	4.98661e+07	8.09763e+07	4.53103e+07	9.06831e+07	5.70487e+07	3.47185e+07	3.89581e+07	1.10005e+08	3.48873e+07	3.8769e+07	5.15553e+07	1.07654e+08	8.90017e+07	1.45304e+08	1.28755e+08	1.0986e+08	5.6535e+07	6.65474e+07	7.05436e+07	1.05287e+08	8.07514e+07	1.94923e+08
SQDG 16:0_15:1	2.56234e+07	4.16669e+07	7.09236e+07	3.80134e+07	5.29183e+07	2.66905e+07	4.58794e+07	3.8494e+07	5.67427e+07	5.18966e+07	2.83999e+07	1.98759e+07	7.36163e+06	2.06067e+07	6.03905e+07	1.20516e+07	5.02784e+07	1.97889e+07	4.45926e+07	8.35101e+07	1.36588e+07	5.94301e+07	5.46923e+07	1.939e+07	5.52558e+07	2.39035e+07	4.42826e+07	5.38949e+07	4.92823e+07	2.95132e+07	4.3934e+07	4.91124e+07	2.64428e+07	3.2831e+07	3.85074e+07	5.53155e+07	2.93485e+07	2.98627e+07	3.59962e+07	6.46765e+07	2.01213e+07	7.57904e+07	6.55704e+07	3.4242e+07	5.10584e+07	4.25444e+07	2.2448e+07	3.65805e+07	5.54187e+07
PC 34:2	2.88996e+08	4.78105e+08	1.09519e+09	5.31948e+08	6.07626e+08	4.34955e+08	5.58436e+08	4.40612e+08	6.24449e+08	5.99183e+08	3.86059e+08	3.90874e+08	2.82051e+08	3.37837e+08	7.61743e+08	2.36896e+08	6.32365e+08	2.23252e+08	4.60696e+08	9.2817e+08	2.36072e+08	7.26321e+08	6.01897e+08	2.29141e+08	6.24318e+08	7.6187e+08	5.46779e+08	6.22183e+08	6.00089e+08	3.30974e+08	5.15082e+08	5.10055e+08	2.90331e+08	3.75633e+08	1.10941e+09	6.0233e+08	6.72335e+08	3.3749e+08	2.87596e+08	7.27329e+08	2.86215e+08	5.34046e+08	4.92041e+08	5.34677e+08	1.81457e+08	6.07421e+08	5.23593e+08	1.20559e+08	4.04128e+08
PC O-40:7	2.19768e+07	3.7123e+07	6.03736e+07	5.85854e+07	3.11903e+07	6.86302e+07	3.44017e+07	5.88442e+07	4.70616e+07	3.84652e+07	3.94524e+07	4.72826e+07	3.51951e+07	6.30869e+07	4.40848e+07	1.66772e+07	6.69125e+07	1.89963e+07	4.0703e+07	5.50845e+07	1.97303e+07	6.58147e+07	4.64186e+07	1.92131e+07	4.71912e+07	7.16882e+07	5.41334e+07	6.03533e+07	4.68183e+07	2.82777e+07	4.60192e+07	3.79764e+07	2.18538e+07	3.72328e+07	1.06042e+08	2.94137e+07	4.80701e+07	2.22014e+07	3.36178e+07	4.1422e+07	6.90874e+07	5.25138e+07	4.27995e+07	3.44065e+07	9.12757e+07	6.39577e+07	5.71627e+07	3.74965e+07	9.55409e+07
PE O-16:1_18:1	3.34673e+06	3.45801e+06	1.32604e+07	3.45688e+06	2.89338e+06	8.18043e+06	3.58942e+06	2.80492e+06	5.16431e+06	4.41879e+06	4.17638e+06	4.31513e+06	4.1277e+06	4.72481e+06	5.85196e+06	1.66358e+06	2.50506e+06	1.42247e+06	5.33264e+06	1.20297e+07	2.09958e+06	9.08789e+06	4.28961e+06	9.24755e+06	3.57588e+06	7.5411e+06	6.93473e+06	3.91668e+06	3.21828e+06	3.35903e+06	4.24955e+06	3.37943e+06	1.67645e+06	3.90127e+06	5.49688e+06	1.85288e+06	4.20385e+06	3.15435e+06	4.12745e+06	2.18495e+06	6.40726e+06	7.75314e+06	9.68275e+06	3.08699e+06	5.62235e+06	4.5414e+06	5.53987e+06	4.57645e+06	5.63131e+06
PC O-16:1_20:4	8.28803e+06	8.02222e+06	2.52614e+07	1.60626e+07	9.72709e+06	1.36313e+07	6.91508e+06	8.13041e+06	7.68147e+06	6.28303e+06	6.50664e+06	7.47749e+06	5.7333e+06	7.78334e+06	2.08951e+07	4.99922e+06	1.48348e+07	7.22761e+06	2.05263e+07	3.38773e+07	7.83668e+06	2.46352e+07	1.66365e+07	6.86558e+06	1.24245e+07	1.86086e+07	1.54305e+07	1.09429e+07	1.7532e+07	1.0005e+07	1.16303e+07	9.45766e+06	6.32138e+06	1.09151e+07	1.57665e+07	9.83226e+06	1.28282e+07	1.00635e+07	1.19272e+07	1.62798e+07	2.13932e+07	1.95272e+07	2.1918e+07	1.16774e+07	2.34573e+07	2.5851e+07	1.77607e+07	1.78734e+07	4.34806e+07
SM 8:0;2O/26:0	2.06596e+07	4.28424e+07	9.85805e+07	8.35703e+07	5.29568e+07	6.91587e+07	4.00692e+07	5.83502e+07	7.47915e+07	5.19307e+07	4.63336e+07	5.83243e+07	4.44642e+07	5.53147e+07	7.42921e+07	2.26258e+07	9.09251e+07	2.28602e+07	5.0599e+07	1.17845e+08	3.11917e+07	9.75375e+07	7.42209e+07	2.9884e+07	9.58607e+07	1.41788e+08	1.13565e+08	7.97134e+07	7.22106e+07	3.1327e+07	3.29105e+07	2.95792e+07	2.55839e+07	7.33242e+07	1.54534e+08	1.06667e+08	7.38373e+07	4.02248e+07	4.8907e+07	3.72849e+07	5.90696e+07	7.6404e+07	7.18914e+07	5.95776e+07	9.25049e+07	1.07386e+08	9.21652e+07	4.82727e+07	1.00435e+08
LPE 38:4	2.94116e+06	3.47756e+06	9.14814e+06	5.8508e+06	2.06769e+06	4.22179e+06	1.99754e+06	6.24389e+06	5.20765e+06	8.48776e+06	2.49017e+06	8.6239e+06	5.83082e+06	5.23695e+06	7.46585e+06	3.1423e+06	9.62749e+06	2.86582e+06	6.71878e+06	1.27544e+07	2.63226e+06	5.80239e+06	7.53771e+06	1.66449e+06	1.06908e+07	7.68712e+06	1.01296e+07	3.45668e+06	3.5013e+06	3.43984e+06	5.59541e+06	7.23406e+06	2.31804e+06	7.8922e+06	1.67829e+07	7.54143e+06	1.95364e+06	6.39527e+06	5.73627e+06	3.30847e+06	1.19029e+07	2.52078e+07	7.22415e+06	6.24003e+06	7.57234e+06	4.05744e+06	9.12992e+06	3.90617e+06	1.40531e+07
PC 13:0_26:5	1.9202e+06	2.78238e+06	2.07645e+07	2.56767e+06	4.06132e+06	1.04188e+07	3.95598e+06	6.86634e+06	3.65085e+06	4.34217e+06	8.55811e+06	4.78854e+06	4.39407e+06	7.49065e+06	7.40595e+06	1.49376e+06	8.85927e+06	3.95621e+06	3.19941e+06	7.77382e+06	1.40082e+06	1.33621e+07	1.16504e+07	945610	6.14324e+06	5.83787e+06	1.30186e+07	7.36816e+06	2.42029e+06	2.7682e+06	7.8435e+06	5.23502e+06	3.86686e+06	6.83039e+06	1.36857e+07	4.47419e+06	7.68604e+06	4.63668e+06	5.61767e+06	8.45003e+06	7.06006e+06	5.34491e+06	6.13323e+06	9.16389e+06	1.25777e+07	6.39718e+06	1.20064e+07	5.5459e+06	1.53301e+07
PC 19:2_19:2	8.45789e+07	1.56628e+08	3.47985e+08	1.0869e+08	1.22045e+08	1.91252e+08	1.70624e+08	1.70192e+08	1.7692e+08	1.72739e+08	7.86626e+07	1.95487e+08	1.98763e+08	1.85545e+08	1.80909e+08	9.71718e+07	2.53328e+08	9.30131e+07	1.06598e+08	3.17526e+08	4.47429e+07	3.2324e+08	2.21224e+08	6.45476e+07	1.63769e+08	1.86731e+08	2.81105e+08	2.9063e+08	7.78364e+07	1.20121e+08	2.82606e+08	1.35209e+08	1.13876e+08	2.3448e+08	4.80626e+08	1.60463e+08	2.6066e+08	1.1879e+08	1.01985e+08	2.15179e+08	1.47062e+08	1.7024e+08	2.48511e+08	2.04251e+08	2.26878e+08	8.14001e+07	4.18668e+08	1.07234e+08	2.75153e+08
PC 18:1_20:3	7.36371e+06	4.97095e+06	1.97396e+07	4.91826e+06	7.20937e+06	6.87884e+06	7.33593e+06	6.22724e+06	8.4392e+06	8.1541e+06	2.60473e+06	7.68734e+06	7.33019e+06	7.62686e+06	1.11694e+07	6.06036e+06	1.33698e+07	5.2013e+06	6.37543e+06	1.67297e+07	2.30407e+06	1.75406e+07	1.11778e+07	4.2265e+06	8.12991e+06	9.43509e+06	1.12063e+07	1.40699e+07	3.44803e+06	8.47043e+06	1.63683e+07	8.44809e+06	7.10016e+06	1.35069e+07	2.40723e+07	5.71421e+06	1.20154e+07	7.1624e+06	4.06088e+06	1.29464e+07	7.24165e+06	6.71413e+06	1.24217e+07	1.10196e+07	1.10706e+07	4.81451e+06	1.87695e+07	7.82306e+06	1.22587e+07
PC 8:0_28:3	6.43368e+08	9.79406e+08	2.97046e+09	1.22463e+09	1.08052e+09	1.47662e+09	8.04714e+08	1.06105e+09	1.30652e+09	1.2434e+09	1.23663e+09	9.83466e+08	1.66031e+09	1.67096e+09	1.36861e+09	8.78473e+08	1.49255e+09	5.22018e+08	8.26818e+08	3.2203e+09	7.33849e+08	2.58595e+09	2.36651e+09	4.71465e+08	1.37624e+09	1.58419e+09	2.79557e+09	3.1012e+09	6.68946e+08	7.57239e+08	1.19676e+09	1.76262e+09	9.69337e+08	4.61398e+09	2.66989e+09	1.67682e+09	2.40738e+09	1.4448e+09	1.06906e+09	1.84688e+09	1.55121e+09	2.06801e+09	2.05884e+09	1.89752e+09	2.28389e+09	1.25252e+09	5.26354e+09	1.73855e+09	2.64552e+09
PC 16:0_20:3	7.28485e+07	5.98278e+07	2.14303e+08	7.50211e+07	6.80542e+07	7.87174e+07	5.17102e+07	5.73516e+07	6.47532e+07	7.14906e+07	5.56902e+07	6.07877e+07	7.40364e+07	8.23212e+07	9.39826e+07	8.19837e+07	1.04677e+08	5.22325e+07	6.51782e+07	2.09381e+08	5.6141e+07	1.42024e+08	1.84061e+08	4.78484e+07	8.61083e+07	9.66287e+07	1.48575e+08	1.7487e+08	5.58661e+07	5.39721e+07	1.24299e+08	1.24517e+08	8.19889e+07	2.45117e+08	2.04242e+08	9.06799e+07	1.21801e+08	1.46458e+08	7.19446e+07	1.40994e+08	9.567e+07	1.05732e+08	1.20414e+08	1.20605e+08	1.15587e+08	7.28269e+07	2.74394e+08	1.20284e+08	1.47266e+08
PE O-18:1_18:2	1.50725e+07	2.01457e+07	3.64254e+07	1.74368e+07	9.85839e+06	3.7319e+07	1.67259e+07	8.81144e+06	3.15389e+07	2.33924e+07	2.81742e+07	2.14002e+07	1.3517e+07	1.89494e+07	2.71008e+07	9.31225e+06	1.73913e+07	7.81039e+06	2.65316e+07	5.7975e+07	6.76163e+06	4.09633e+07	1.68707e+07	2.25606e+07	2.9858e+07	6.97617e+07	3.67589e+07	2.98505e+07	2.13384e+07	2.55829e+07	2.41458e+07	1.55144e+07	1.08713e+07	2.00406e+07	4.04346e+07	1.47805e+07	2.90807e+07	1.65553e+07	1.96002e+07	1.1836e+07	5.23097e+07	5.21347e+07	4.06422e+07	2.71294e+07	2.51501e+07	1.97478e+07	3.15085e+07	3.21736e+07	4.86771e+07
SM 8:1;2O/27:0	9.10815e+06	1.60567e+07	2.94466e+07	3.56463e+07	1.02753e+07	3.25665e+07	1.62485e+07	1.6733e+07	1.45464e+07	2.52806e+07	3.08212e+07	1.76363e+07	1.3915e+07	3.33767e+07	3.79937e+07	1.26286e+07	2.50933e+07	1.00001e+07	1.86989e+07	4.84233e+07	1.42062e+07	4.7461e+07	2.626e+07	1.01454e+07	4.2385e+07	5.09534e+07	4.3253e+07	2.75648e+07	2.2448e+07	1.53248e+07	1.92506e+07	1.70164e+07	1.19641e+07	3.26088e+07	5.06294e+07	3.21734e+07	4.58869e+07	1.91147e+07	2.8275e+07	2.19151e+07	2.94973e+07	3.15771e+07	2.72508e+07	2.87471e+07	3.86529e+07	4.40746e+07	3.39862e+07	2.43005e+07	6.46128e+07
PC 18:0_22:6	1.56142e+07	1.3372e+07	5.70875e+07	2.7289e+07	1.31101e+07	2.28315e+07	8.93514e+06	2.83041e+07	1.19986e+07	2.20256e+07	2.00472e+07	2.01831e+07	1.84592e+07	3.11608e+07	2.83787e+07	1.78592e+07	5.17213e+07	1.48544e+07	2.01845e+07	4.55939e+07	2.08114e+07	4.18362e+07	4.33941e+07	1.06055e+07	2.91829e+07	3.88124e+07	3.96489e+07	4.88236e+07	2.88846e+07	1.85981e+07	3.75674e+07	3.52148e+07	2.95423e+07	3.39252e+07	5.15904e+07	3.37142e+07	4.78543e+07	1.89485e+07	3.31302e+07	3.2126e+07	3.00713e+07	1.6592e+07	2.07171e+07	2.05523e+07	5.22276e+07	4.17642e+07	5.91905e+07	2.45882e+07	4.70466e+07
PC 15:0_16:0	1.61597e+06	3.34188e+06	8.1329e+06	1.14989e+07	2.57712e+06	6.12226e+06	2.36229e+06	3.32576e+06	1.79382e+06	2.39858e+06	5.28864e+06	3.17118e+06	3.75599e+06	6.91275e+06	4.20401e+06	7.30237e+06	5.24601e+06	2.48492e+06	2.96156e+06	1.53332e+07	2.67489e+06	1.24249e+07	9.36721e+06	1.76445e+06	6.95989e+06	7.95391e+06	1.54118e+07	7.42726e+06	3.83902e+06	3.29212e+06	4.31066e+06	7.35461e+06	2.37616e+06	1.9414e+07	2.00814e+07	6.43221e+06	1.00538e+07	1.27719e+07	4.6057e+06	4.04235e+06	1.44341e+07	5.00842e+06	8.91163e+06	1.08459e+07	7.3836e+06	7.88893e+06	2.10768e+07	7.03617e+06	1.4886e+07
PC 20:0_13:1	1.65899e+07	2.6605e+07	8.73677e+07	4.16303e+07	2.12621e+07	3.56628e+07	2.5416e+07	2.16274e+07	2.40031e+07	2.83939e+07	3.75982e+07	2.96153e+07	3.45928e+07	4.65384e+07	3.22967e+07	4.78908e+07	3.05375e+07	2.83766e+07	1.98804e+07	1.31404e+08	1.75487e+07	6.19046e+07	6.54698e+07	1.27007e+07	4.56989e+07	6.3552e+07	7.77124e+07	6.73196e+07	2.23941e+07	2.39729e+07	5.04334e+07	6.52049e+07	2.28354e+07	1.48634e+08	1.17356e+08	4.10475e+07	9.46633e+07	5.37104e+07	2.84601e+07	3.86341e+07	6.19768e+07	3.3928e+07	4.83247e+07	6.3718e+07	6.10607e+07	4.76791e+07	1.0766e+08	4.4025e+07	8.08959e+07
DG 17:1(9Z)_17:2(9Z,12Z)_0:0	2.81582e+06	2.1796e+06	5.76252e+06	5.9198e+06	5.79564e+06	7.4495e+06	7.61759e+06	5.00835e+06	6.56437e+06	6.02005e+06	6.41377e+06	4.72136e+06	8.60415e+06	4.14469e+06	1.94012e+06	4.40471e+06	2.11588e+06	2.47874e+06	3.30008e+06	4.36318e+06	1.87496e+06	2.10259e+06	1.46791e+06	1.853e+06	1.16997e+06	1.28886e+06	4.69809e+06	4.5498e+06	1.22488e+06	3.75083e+06	6.24761e+06	4.86667e+06	2.5933e+06	4.88986e+06	2.37498e+06	2.16897e+06	4.86692e+06	5.94538e+06	4.38163e+06	3.63147e+06	5.65522e+06	3.22551e+06	4.21109e+06	4.13909e+06	3.09325e+06	4.69563e+06	1.14496e+07	5.83446e+06	2.64242e+06
PC O-32:2	3.40782e+06	3.36023e+06	7.15058e+06	7.04573e+06	3.70825e+06	4.70009e+06	3.3598e+06	8.31777e+06	4.13694e+06	4.28493e+06	4.03467e+06	5.01266e+06	3.49329e+06	4.30483e+06	6.383e+06	4.30804e+06	1.05174e+07	3.78259e+06	4.14869e+06	8.9244e+06	1.7913e+06	8.48763e+06	8.69404e+06	1.82442e+06	8.658e+06	8.88015e+06	1.07163e+07	5.50094e+06	3.83551e+06	3.04727e+06	4.09896e+06	5.72364e+06	1.76436e+06	1.58525e+07	9.78654e+06	9.76551e+06	1.01748e+07	4.71576e+06	3.21132e+06	2.64009e+06	5.71804e+06	7.52192e+06	1.09233e+07	1.03864e+07	1.37314e+07	1.25379e+07	8.73414e+06	8.50713e+06	1.52203e+07
PC O-18:1_20:4	1.18361e+07	1.04603e+07	3.91659e+07	1.33855e+07	1.69945e+07	1.57247e+07	1.06333e+07	1.04407e+07	7.85328e+06	1.17356e+07	8.93904e+06	1.39537e+07	1.08525e+07	1.51092e+07	2.62762e+07	1.57606e+07	2.4918e+07	1.33818e+07	2.28476e+07	3.39955e+07	9.93663e+06	3.53088e+07	3.85862e+07	8.87885e+06	3.68703e+07	3.08472e+07	4.24753e+07	2.80953e+07	2.00871e+07	9.6996e+06	2.51335e+07	2.46197e+07	1.17955e+07	4.18869e+07	4.60349e+07	2.60547e+07	3.47864e+07	1.28512e+07	1.73078e+07	1.80148e+07	2.42089e+07	2.51819e+07	2.96859e+07	2.45427e+07	2.80669e+07	3.26653e+07	2.67308e+07	2.31032e+07	3.05357e+07
PC O-38:5	1.31194e+08	1.9059e+08	5.36474e+08	2.46299e+08	2.85628e+08	2.99627e+08	1.88441e+08	2.24185e+08	1.93859e+08	2.3992e+08	2.0788e+08	3.05051e+08	2.28475e+08	2.85281e+08	3.71836e+08	2.60177e+08	3.55473e+08	1.94847e+08	2.33824e+08	5.56337e+08	1.24928e+08	5.51499e+08	5.76352e+08	9.4556e+07	5.38635e+08	5.33119e+08	7.44271e+08	4.28763e+08	2.39135e+08	9.58512e+07	2.96248e+08	4.33449e+08	1.41565e+08	9.56914e+08	7.28258e+08	3.7931e+08	7.43917e+08	1.60402e+08	2.41821e+08	2.40473e+08	3.28295e+08	3.89875e+08	5.58845e+08	3.76308e+08	5.29094e+08	5.89713e+08	4.26968e+08	3.70288e+08	5.99131e+08
DG 16:0_18:1	4.73914e+06	9.38554e+06	5.13916e+06	6.7485e+06	1.30375e+07	1.05457e+07	1.93985e+07	1.25567e+07	1.30212e+07	1.02453e+07	1.81289e+07	2.59494e+07	3.89178e+07	2.24007e+07	1.78518e+06	7.58189e+06	2.52184e+06	4.91743e+06	3.52608e+06	6.04459e+06	2.93695e+06	1.05038e+06	1.08317e+06	2.56093e+06	946863	921134	5.94164e+06	6.1376e+06	526068	4.01608e+06	1.46055e+07	6.60074e+06	1.17387e+07	9.18283e+06	3.25629e+06	3.91659e+06	1.26637e+07	9.47058e+06	1.22858e+07	5.87124e+06	4.0952e+06	1.76629e+06	3.38147e+06	3.00522e+06	5.71566e+06	4.26107e+06	1.75263e+07	5.14493e+06	2.47879e+06
PA O-16:0_16:1(9Z)	944569	1.43264e+06	5.45918e+06	946099	2.71479e+06	2.11583e+06	3.06947e+06	1.81098e+06	2.09586e+06	1.79132e+06	2.9506e+06	2.2728e+06	5.31587e+06	3.14063e+06	2.24361e+06	4.42321e+06	1.5142e+06	1.51903e+06	1.35533e+06	5.68676e+06	663719	950744	846269	853634	857045	833757	4.3374e+06	5.12014e+06	690756	848328	5.8042e+06	5.69808e+06	2.69401e+06	4.4127e+06	2.97483e+06	1.95004e+06	6.19521e+06	3.07234e+06	2.51679e+06	4.29847e+06	2.76678e+06	1.58771e+06	2.54555e+06	2.37042e+06	3.99873e+06	2.71866e+06	8.62206e+06	4.32941e+06	2.14128e+06
PC O-36:4	1.07406e+08	2.2683e+08	5.26272e+08	3.08995e+08	2.93706e+08	3.70513e+08	2.01011e+08	2.58014e+08	2.28217e+08	2.67873e+08	2.73005e+08	2.66697e+08	2.78056e+08	2.94509e+08	3.74993e+08	3.34077e+08	3.1732e+08	2.1813e+08	3.0514e+08	6.36259e+08	1.28538e+08	6.10038e+08	5.85206e+08	1.21839e+08	4.90915e+08	5.77234e+08	8.32212e+08	4.01979e+08	2.52731e+08	1.35821e+08	3.88655e+08	4.97158e+08	1.77428e+08	1.06872e+09	6.02119e+08	3.8945e+08	7.54287e+08	2.25275e+08	4.07919e+08	2.60033e+08	4.97987e+08	6.75491e+08	7.97936e+08	4.7214e+08	8.22433e+08	8.10362e+08	5.71603e+08	6.17658e+08	9.77602e+08
PC O-16:0_20:4	1.04863e+07	1.34136e+07	4.01746e+07	1.42685e+07	1.57827e+07	1.52964e+07	9.41125e+06	1.31446e+07	1.08338e+07	1.5753e+07	1.24605e+07	1.38317e+07	1.26366e+07	1.34792e+07	2.37048e+07	1.8076e+07	2.19209e+07	1.68689e+07	2.49003e+07	3.74057e+07	9.72488e+06	3.68752e+07	3.50924e+07	9.1388e+06	3.06697e+07	3.74969e+07	4.9404e+07	2.78693e+07	1.94031e+07	9.92772e+06	2.8165e+07	2.68922e+07	1.08979e+07	4.49454e+07	3.61978e+07	2.29226e+07	2.82572e+07	1.76636e+07	2.69217e+07	2.08436e+07	3.69917e+07	4.27483e+07	4.54576e+07	2.83537e+07	3.82632e+07	4.18762e+07	3.37825e+07	3.53121e+07	4.78728e+07
DG 18:1_18:1	1.5637e+07	2.59099e+07	6.31859e+07	1.39083e+07	3.7857e+07	1.77944e+07	3.5259e+07	2.788e+07	3.28243e+07	2.58145e+07	3.44993e+07	4.79397e+07	4.48257e+07	3.80952e+07	3.4741e+07	5.90422e+07	1.97174e+07	1.78578e+07	1.0943e+07	6.17152e+07	8.17877e+06	1.63082e+07	1.16491e+07	8.08469e+06	8.94472e+06	7.99192e+06	3.20611e+07	6.29677e+07	9.31843e+06	9.04074e+06	4.38941e+07	4.39837e+07	3.62226e+07	3.27076e+07	4.67173e+07	3.81e+07	1.24998e+08	1.88294e+07	2.05195e+07	2.92225e+07	1.68407e+07	2.08229e+07	1.90486e+07	3.28951e+07	5.2941e+07	3.47245e+07	4.90272e+07	3.62538e+07	3.14257e+07
PA O-16:0_18:2(9Z,12Z)	2.30164e+06	3.63706e+06	1.17897e+07	1.79667e+06	6.0807e+06	3.06427e+06	5.76877e+06	4.64145e+06	5.02867e+06	3.86054e+06	5.74201e+06	7.98682e+06	7.74401e+06	6.51729e+06	7.64334e+06	1.04039e+07	4.69641e+06	2.71803e+06	1.56126e+06	1.27742e+07	1.39794e+06	3.37495e+06	2.11065e+06	1.30661e+06	1.48623e+06	1.22746e+06	5.45717e+06	1.37648e+07	1.6601e+06	1.3169e+06	8.0992e+06	1.00766e+07	6.37078e+06	6.53709e+06	1.01185e+07	7.55068e+06	2.12423e+07	2.92989e+06	3.69891e+06	5.77006e+06	2.40156e+06	4.15166e+06	4.12166e+06	6.62289e+06	8.9447e+06	6.98574e+06	7.85021e+06	7.25868e+06	7.59047e+06
PC 17:0_18:2	5.69686e+06	6.95369e+06	1.77548e+07	7.56105e+06	5.13229e+06	9.24836e+06	6.47038e+06	4.264e+06	7.64108e+06	6.31902e+06	7.83244e+06	7.87459e+06	4.53415e+06	1.1859e+07	1.51852e+07	1.41979e+07	1.08035e+07	7.25968e+06	6.93625e+06	1.31429e+07	3.50124e+06	2.37452e+07	1.25264e+07	5.57844e+06	2.19769e+07	1.96406e+07	2.11856e+07	1.23719e+07	6.35129e+06	1.1312e+07	9.34439e+06	1.36537e+07	8.51147e+06	1.65795e+07	2.54898e+07	8.37189e+06	1.63673e+07	1.10386e+07	1.35754e+07	5.49863e+06	1.80923e+07	1.1737e+07	1.56494e+07	2.07339e+07	1.7284e+07	1.54101e+07	2.33655e+07	1.82064e+07	2.567e+07
PC 16:0_19:2	5.40956e+07	1.12545e+08	2.28535e+08	1.51551e+08	1.01987e+08	1.85839e+08	1.17118e+08	1.18868e+08	1.33891e+08	1.43597e+08	2.45306e+08	1.53578e+08	9.50899e+07	1.90899e+08	2.11384e+08	2.20185e+08	1.43799e+08	8.85692e+07	8.82401e+07	2.13497e+08	4.6712e+07	3.42534e+08	1.8559e+08	6.28693e+07	3.21561e+08	2.78728e+08	3.19664e+08	1.7219e+08	8.01617e+07	1.22122e+08	1.16443e+08	2.47795e+08	9.66665e+07	3.29125e+08	3.99261e+08	1.50147e+08	3.31184e+08	1.34351e+08	1.88971e+08	7.26625e+07	2.37291e+08	1.70077e+08	2.52818e+08	3.39387e+08	3.46228e+08	2.61859e+08	3.57153e+08	2.98801e+08	4.75311e+08
PC O-16:1_18:2	4.77983e+06	5.65801e+06	9.02909e+06	6.50165e+06	4.89387e+06	9.96663e+06	3.64179e+06	6.18487e+06	9.28698e+06	5.57258e+06	6.18104e+06	8.16602e+06	4.10659e+06	6.64909e+06	1.28241e+07	5.13249e+06	1.12712e+07	6.1347e+06	8.23245e+06	9.43401e+06	2.43599e+06	1.74546e+07	8.99932e+06	8.10484e+06	1.30931e+07	2.26169e+07	1.62084e+07	7.58864e+06	5.68904e+06	9.13408e+06	8.3665e+06	1.10572e+07	2.98257e+06	1.21764e+07	1.76373e+07	9.94103e+06	8.74804e+06	9.24154e+06	1.03997e+07	3.73505e+06	1.51211e+07	1.82517e+07	2.74138e+07	1.51785e+07	1.67103e+07	2.19665e+07	1.34962e+07	2.01594e+07	3.42289e+07
PC O-34:3	5.70118e+07	1.13835e+08	1.59034e+08	1.45125e+08	1.23466e+08	2.39332e+08	9.68309e+07	1.59693e+08	1.9919e+08	1.34252e+08	1.60234e+08	1.85462e+08	1.04466e+08	1.45418e+08	2.1194e+08	1.09915e+08	1.76134e+08	9.96101e+07	1.21979e+08	2.04128e+08	3.31073e+07	3.23573e+08	1.61095e+08	9.83211e+07	2.37304e+08	3.47054e+08	3.02247e+08	1.23912e+08	8.25298e+07	1.09351e+08	1.26938e+08	2.34207e+08	7.80355e+07	2.73639e+08	2.92788e+08	1.79572e+08	1.96182e+08	1.24171e+08	1.76591e+08	5.98698e+07	2.18246e+08	2.99535e+08	4.93555e+08	2.89719e+08	6.04822e+08	4.96055e+08	2.32409e+08	4.18399e+08	7.57891e+08
Cer(d14:1(4E)/24:0(2OH))	3.06726e+06	3.87628e+06	5.46304e+06	1.01093e+07	2.46167e+06	1.4178e+07	1.35833e+06	3.71138e+06	7.06619e+06	3.04715e+06	2.76286e+06	1.72045e+06	1.5206e+06	1.59527e+06	1.28173e+06	1.86773e+06	2.13122e+06	1.78849e+06	5.80124e+06	1.23467e+06	1.068e+06	6.78808e+06	2.53846e+06	608138	3.79537e+06	8.4078e+06	1.68386e+06	3.2937e+06	1.68911e+06	2.99253e+06	755111	7.71072e+06	577027	6.91941e+06	2.58378e+06	5.47175e+06	3.21991e+06	1.01689e+06	2.54804e+06	1.51152e+06	793298	907062	1.17627e+06	1.64638e+06	2.00579e+06	1.90401e+06	1.2702e+06	1.48918e+06	3.16339e+06
PC O-40:6	1.24317e+07	1.9004e+07	3.37096e+07	2.29258e+07	3.73821e+07	2.67253e+07	2.22257e+07	3.0326e+07	1.44572e+07	1.91292e+07	1.86202e+07	3.14746e+07	3.47432e+07	3.61083e+07	2.73731e+07	2.02368e+07	2.99245e+07	1.76267e+07	2.75633e+07	2.24902e+07	1.36426e+07	6.00706e+07	3.42175e+07	7.12959e+06	5.41543e+07	1.37834e+07	5.79261e+07	2.74094e+07	1.54985e+07	7.11864e+06	9.93839e+06	5.40944e+07	1.39919e+07	9.20915e+07	5.28597e+07	3.35341e+07	6.33922e+07	1.77837e+07	1.70481e+07	2.06617e+07	2.47176e+07	2.24721e+07	3.13114e+07	6.28832e+07	5.02392e+07	5.40723e+07	3.93444e+07	5.4149e+07	4.87873e+07
PC 18:0_20:4	8.36601e+07	8.69916e+07	2.6782e+08	1.60206e+08	1.84412e+08	9.29729e+07	8.5606e+07	1.27577e+08	7.87155e+07	1.25837e+08	9.2764e+07	8.24238e+07	8.96568e+07	1.08542e+08	1.76206e+08	1.46716e+08	1.59221e+08	1.67759e+08	1.23145e+08	2.07069e+08	9.6446e+07	2.28983e+08	2.71835e+08	6.97841e+07	1.64082e+08	1.55776e+08	2.6844e+08	1.75274e+08	1.03068e+08	6.77478e+07	1.57001e+08	3.03153e+08	1.66569e+08	2.8109e+08	1.95321e+08	1.6517e+08	2.07591e+08	1.21919e+08	2.17927e+08	1.39803e+08	1.48523e+08	1.23544e+08	1.61017e+08	1.36611e+08	2.85877e+08	2.21248e+08	2.34343e+08	2.16979e+08	2.22255e+08
PC 38:1	6.87985e+06	9.79461e+06	4.28345e+07	1.80547e+07	3.61821e+07	3.38161e+07	1.2339e+07	3.37571e+07	1.72331e+07	2.54651e+07	2.2936e+07	2.04611e+07	2.69954e+07	2.19904e+07	2.50497e+07	2.5011e+07	3.22169e+07	2.51953e+07	8.96868e+06	3.99727e+07	8.77437e+06	3.95313e+07	3.90904e+07	6.66833e+06	2.1689e+07	2.4821e+07	3.45736e+07	3.13629e+07	8.6993e+06	9.36385e+06	2.47873e+07	6.09723e+07	2.61337e+07	7.36267e+07	3.48806e+07	2.63526e+07	4.08746e+07	2.04034e+07	2.42608e+07	1.72766e+07	1.58896e+07	1.06052e+07	2.51097e+07	2.66252e+07	5.74409e+07	3.1738e+07	4.70638e+07	4.38e+07	4.11437e+07
PC 19:0_18:3	1.0035e+07	1.21398e+07	3.56026e+07	8.76396e+06	2.6912e+06	2.36787e+07	6.2581e+06	1.56068e+07	8.18785e+06	1.47036e+07	1.65513e+07	1.95484e+07	1.21843e+07	2.43393e+07	2.11094e+07	4.35017e+07	1.6637e+07	3.73028e+07	8.98212e+06	3.44284e+07	6.02132e+06	4.62202e+07	3.49342e+07	6.13767e+06	1.89216e+07	1.33775e+07	5.5938e+07	2.8888e+07	4.32781e+06	1.45506e+07	2.51238e+07	4.88257e+07	2.32068e+07	7.70871e+07	4.95681e+07	2.0626e+07	2.91415e+07	2.17009e+07	2.04632e+07	1.70115e+07	2.11963e+07	1.81725e+07	3.3901e+07	5.67156e+07	4.37454e+07	1.89514e+07	5.19079e+07	3.00713e+07	7.20589e+07
PC 18:0_22:5	5.91811e+06	2.87162e+06	1.96769e+07	7.72217e+06	1.25486e+07	9.43403e+06	4.67744e+06	8.84002e+06	4.58193e+06	6.41334e+06	6.74487e+06	7.64776e+06	7.12118e+06	5.33513e+06	1.3857e+07	7.9063e+06	1.3484e+07	9.09111e+06	3.70139e+06	1.40134e+07	3.77611e+06	1.28834e+07	1.4277e+07	3.06725e+06	9.28721e+06	9.63494e+06	1.48113e+07	1.17569e+07	3.74366e+06	4.03312e+06	1.00418e+07	2.11501e+07	1.03026e+07	2.20399e+07	1.24083e+07	9.82096e+06	1.27819e+07	4.98254e+06	8.46031e+06	7.45651e+06	5.73223e+06	3.45337e+06	8.03803e+06	8.86752e+06	1.37142e+07	8.99442e+06	2.94752e+07	1.3086e+07	1.15607e+07
PC 40:5	2.54293e+06	3.23472e+06	2.17424e+07	8.66077e+06	1.39541e+07	1.45324e+07	1.7984e+06	1.45559e+07	5.31389e+06	9.18859e+06	8.08415e+06	6.31026e+06	8.54647e+06	6.11867e+06	1.83037e+07	1.01928e+07	1.6797e+07	1.4233e+07	5.27325e+06	2.04885e+07	3.52853e+06	2.00514e+07	3.07714e+07	1.95655e+06	1.4506e+07	1.83774e+07	2.63161e+07	1.64143e+07	3.88989e+06	4.95839e+06	1.20569e+07	2.7341e+07	1.67411e+07	4.31959e+07	1.61302e+07	2.19406e+07	1.8509e+07	5.17498e+06	9.77369e+06	8.58242e+06	1.05215e+07	6.29858e+06	1.65172e+07	1.77709e+07	1.08227e+07	1.41859e+07	1.29163e+07	2.55458e+07	2.36782e+07
PC O-32:1	3.79107e+06	7.60213e+06	5.94223e+06	1.50085e+07	6.08944e+06	1.37168e+07	3.79198e+06	1.27572e+07	6.08801e+06	9.81339e+06	1.17905e+07	1.48184e+07	1.00596e+07	1.15143e+07	9.14338e+06	1.46347e+07	1.38311e+07	1.55974e+07	9.13573e+06	7.72786e+06	4.0134e+06	1.36428e+07	2.13105e+07	1.96084e+06	1.38423e+07	1.30643e+07	1.49778e+07	7.61491e+06	7.64499e+06	7.26097e+06	8.37932e+06	1.63014e+07	7.70082e+06	3.26474e+07	1.47518e+07	9.85693e+06	1.94372e+07	6.22667e+06	9.32814e+06	3.63429e+06	9.22828e+06	9.98127e+06	1.629e+07	2.38592e+07	4.02722e+07	2.64712e+07	1.76805e+07	1.75968e+07	3.28492e+07
SM 8:1;2O/28:0	1.22737e+07	2.30775e+07	3.67756e+07	3.45811e+07	1.78813e+07	2.61737e+07	1.878e+07	1.96778e+07	1.80142e+07	3.12821e+07	2.26898e+07	2.68231e+07	1.75018e+07	2.78604e+07	3.58404e+07	3.56552e+07	2.4376e+07	2.9674e+07	2.14849e+07	3.95422e+07	2.76077e+07	4.76263e+07	2.93733e+07	2.50551e+07	3.77381e+07	4.6804e+07	4.70964e+07	2.92559e+07	1.75236e+07	1.82594e+07	2.60818e+07	3.5533e+07	3.38541e+07	3.44489e+07	3.29964e+07	5.11724e+07	5.27065e+07	2.00765e+07	4.96478e+07	1.89731e+07	2.33773e+07	2.96035e+07	2.36561e+07	3.37767e+07	5.44482e+07	5.43017e+07	2.16531e+07	4.53169e+07	4.95357e+07
Cer 18:2;2O/24:1	1.05239e+06	4.95026e+06	8.74568e+06	4.25698e+06	4.34498e+06	3.40617e+06	4.15131e+06	4.09241e+06	3.25129e+06	7.43857e+06	3.50808e+06	4.9844e+06	4.3006e+06	4.6724e+06	1.16972e+07	1.05577e+07	3.51768e+06	3.55102e+06	2.29719e+06	5.7064e+06	1.60149e+06	6.47799e+06	3.19687e+06	1.48819e+06	4.59944e+06	2.49101e+06	4.04819e+06	5.95851e+06	2.17906e+06	4.14953e+06	3.30833e+06	9.04962e+06	7.18991e+06	3.72766e+06	3.58186e+06	5.52023e+06	7.39918e+06	1.80448e+06	6.65007e+06	1.69412e+06	2.24555e+06	2.51728e+06	3.22797e+06	4.70705e+06	5.56566e+06	3.61281e+06	3.28155e+06	4.54182e+06	6.2937e+06
SM 8:1;2O/32:2	8.41914e+06	1.80982e+07	5.50945e+07	2.36582e+07	3.64894e+07	2.864e+07	1.83353e+07	5.01715e+07	2.94106e+07	2.4161e+07	2.8017e+07	2.87504e+07	2.10035e+07	2.96054e+07	3.39692e+07	4.78005e+07	4.8716e+07	3.19372e+07	1.59908e+07	4.00994e+07	1.93413e+07	4.58302e+07	5.56652e+07	1.81736e+07	3.33177e+07	3.25241e+07	2.81769e+07	1.89229e+07	1.2053e+07	2.85886e+07	2.61453e+07	3.34896e+07	2.83194e+07	3.49464e+07	2.79207e+07	5.5223e+07	5.60337e+07	1.89973e+07	4.72402e+07	1.44229e+07	2.53895e+07	2.02414e+07	2.70635e+07	4.07894e+07	4.76647e+07	5.89272e+07	7.13138e+07	5.29963e+07	6.1892e+07
SM 8:1;2O/30:1	3.57612e+07	7.25629e+07	1.10875e+08	1.03648e+08	1.27881e+08	1.01805e+08	7.71813e+07	1.13258e+08	9.66065e+07	1.47904e+08	7.21332e+07	1.32169e+08	9.51922e+07	1.03186e+08	1.3572e+08	2.58194e+08	1.07367e+08	1.24708e+08	6.11922e+07	8.64921e+07	4.16615e+07	1.84555e+08	1.07944e+08	7.3726e+07	1.58762e+08	1.46364e+08	1.67368e+08	7.66414e+07	2.76315e+07	6.51168e+07	1.21415e+08	1.62751e+08	1.57482e+08	1.22417e+08	1.31499e+08	1.21621e+08	1.39984e+08	5.41423e+07	2.42539e+08	4.65617e+07	6.02393e+07	9.3759e+07	1.32529e+08	1.45237e+08	2.28132e+08	1.75978e+08	1.13642e+08	2.25868e+08	1.99788e+08
PC 20:0_14:1	1.9005e+09	3.52324e+09	5.67583e+09	4.77691e+09	5.98094e+09	4.95751e+09	3.86175e+09	3.5264e+09	5.80695e+09	4.59536e+09	3.6869e+09	5.32536e+09	4.7552e+09	5.34322e+09	4.12933e+09	7.54563e+09	2.93758e+09	6.31862e+09	2.54737e+09	6.04023e+09	2.18037e+09	5.24838e+09	5.15996e+09	2.53833e+09	4.25969e+09	5.18146e+09	4.59049e+09	4.21775e+09	1.83e+09	4.2044e+09	6.41526e+09	8.86225e+09	5.75666e+09	1.14656e+10	5.41756e+09	5.73082e+09	8.67919e+09	3.28746e+09	6.15105e+09	2.04096e+09	3.80843e+09	3.12412e+09	5.62964e+09	5.80774e+09	9.59265e+09	7.28959e+09	8.02015e+09	7.38604e+09	6.22991e+09
PC 16:0_20:4;2O	8.44143e+06	1.11073e+07	2.77648e+07	8.47804e+06	1.67102e+07	1.07515e+07	1.05287e+07	9.42578e+06	1.4499e+07	5.40832e+06	7.55175e+06	9.9124e+06	7.63614e+06	1.01181e+07	1.53473e+07	1.51602e+07	1.31254e+07	1.5556e+07	7.42618e+06	1.59176e+07	6.69385e+06	1.81058e+07	1.94846e+07	5.85043e+06	1.48095e+07	1.80656e+07	1.50075e+07	1.32919e+07	8.98509e+06	1.39085e+07	1.77101e+07	2.18436e+07	1.38217e+07	2.53729e+07	1.58886e+07	2.1958e+07	2.64349e+07	1.16007e+07	1.43961e+07	9.27221e+06	2.00799e+07	1.73306e+07	2.28703e+07	2.22019e+07	3.04067e+07	2.81094e+07	2.4488e+07	2.43494e+07	2.27631e+07
PC 16:0_18:1	1.63391e+08	1.99982e+08	3.85707e+08	2.26923e+08	2.90939e+08	2.09114e+08	1.89941e+08	1.64632e+08	2.56278e+08	2.21179e+08	1.5235e+08	2.14714e+08	1.859e+08	2.37871e+08	2.43467e+08	3.85715e+08	2.02668e+08	3.46747e+08	1.71109e+08	3.64133e+08	1.46024e+08	3.0471e+08	2.96889e+08	1.67132e+08	2.49206e+08	2.97201e+08	2.64412e+08	2.54887e+08	1.42631e+08	2.56654e+08	3.61218e+08	4.54313e+08	3.16149e+08	6.19139e+08	3.26865e+08	3.23828e+08	4.80449e+08	2.28073e+08	3.06532e+08	1.58986e+08	2.68282e+08	2.03624e+08	3.27111e+08	3.13527e+08	4.54602e+08	3.88867e+08	4.65482e+08	3.63078e+08	3.26634e+08
PC O-36:3	2.56306e+07	1.14725e+08	6.52447e+07	4.51962e+07	9.5695e+07	9.21332e+07	9.9387e+07	1.04318e+08	1.59889e+08	1.17499e+08	7.06125e+07	1.72437e+08	6.07638e+07	5.65562e+07	8.18988e+07	6.20953e+07	8.1531e+07	5.14697e+07	4.06224e+07	4.64679e+07	1.20599e+07	1.54219e+08	6.9929e+07	5.53181e+07	1.66275e+08	1.39869e+08	2.14668e+08	8.81953e+07	3.35296e+07	8.98753e+07	1.02466e+08	8.88736e+07	1.07111e+08	2.24097e+08	1.4338e+08	8.78344e+07	1.86092e+08	5.76973e+07	1.8721e+08	1.92704e+07	6.20436e+07	9.82538e+07	2.64975e+08	1.87734e+08	2.17552e+08	1.47965e+08	6.9641e+07	1.09736e+08	1.2897e+08
DL-Dipalmitoylphosphatidylcholine	1.23363e+08	2.36079e+08	3.22047e+08	4.35419e+08	3.9086e+08	3.70617e+08	2.43242e+08	3.30304e+08	2.97124e+08	2.65242e+08	2.48013e+08	3.82135e+08	3.0474e+08	3.24338e+08	2.87957e+08	4.81417e+08	2.60327e+08	4.28057e+08	2.32933e+08	3.22663e+08	1.58291e+08	4.07407e+08	4.1888e+08	1.86329e+08	3.32394e+08	3.58744e+08	4.68832e+08	2.44558e+08	2.07753e+08	2.9384e+08	3.44252e+08	5.14828e+08	3.65622e+08	7.97492e+08	2.93623e+08	4.72935e+08	5.60018e+08	2.00349e+08	4.67799e+08	1.43355e+08	2.66917e+08	2.43885e+08	4.48044e+08	3.98541e+08	5.59077e+08	5.18308e+08	5.81122e+08	5.25342e+08	4.65757e+08
PC 16:0_16:0	8.51388e+06	1.09081e+07	2.07318e+07	2.16914e+07	1.86197e+07	1.39519e+07	1.08662e+07	1.07725e+07	1.20734e+07	1.01462e+07	9.88312e+06	1.28814e+07	1.12978e+07	1.33146e+07	1.62475e+07	2.25684e+07	1.68115e+07	2.22608e+07	1.29711e+07	1.93139e+07	7.91788e+06	2.04949e+07	2.24611e+07	1.10105e+07	1.81886e+07	2.15841e+07	2.66808e+07	1.50173e+07	1.67532e+07	1.81633e+07	1.92181e+07	2.59038e+07	1.54548e+07	3.89592e+07	1.61446e+07	2.63815e+07	3.04199e+07	1.27784e+07	1.81342e+07	1.03439e+07	1.84429e+07	1.55651e+07	2.36674e+07	2.01329e+07	2.56206e+07	2.70249e+07	3.31859e+07	2.64311e+07	2.36763e+07
PC O-16:0_18:2	3.13127e+06	5.15875e+06	9.17496e+06	3.12518e+06	2.71354e+06	5.81448e+06	3.7163e+06	4.76751e+06	2.6046e+06	4.03361e+06	5.5596e+06	6.6307e+06	3.69708e+06	2.78178e+06	5.97495e+06	4.5675e+06	6.33776e+06	4.48894e+06	5.00553e+06	5.35001e+06	1.37375e+06	1.65504e+07	5.05109e+06	8.06708e+06	1.10393e+07	1.21221e+07	1.89902e+07	5.81471e+06	3.48242e+06	6.47921e+06	1.32268e+07	8.98163e+06	3.94937e+06	1.31547e+07	8.87437e+06	4.37038e+06	1.03439e+07	4.90928e+06	1.3513e+07	3.27588e+06	1.20958e+07	1.28893e+07	2.56882e+07	1.02464e+07	1.35104e+07	1.6182e+07	9.74924e+06	1.17471e+07	1.78543e+07
PC O-34:2	5.67555e+07	1.34369e+08	1.79605e+08	1.254e+08	1.51453e+08	2.38953e+08	1.30871e+08	1.37557e+08	2.19411e+08	1.82924e+08	1.7901e+08	2.58563e+08	1.46458e+08	1.18049e+08	1.2661e+08	1.39052e+08	1.08654e+08	1.27896e+08	1.05182e+08	1.18599e+08	3.26545e+07	2.65325e+08	1.07906e+08	1.8133e+08	2.35167e+08	2.63536e+08	4.23973e+08	1.12798e+08	5.37407e+07	1.43379e+08	2.94309e+08	1.96786e+08	1.31905e+08	3.18916e+08	1.73191e+08	1.17051e+08	2.8741e+08	8.76256e+07	3.48003e+08	5.89651e+07	2.0569e+08	2.45365e+08	4.91327e+08	2.47144e+08	3.59724e+08	3.88642e+08	2.54112e+08	2.82527e+08	4.14573e+08
SM 8:1;2O/34:3	1.56677e+07	4.23662e+07	7.48853e+06	3.76595e+07	1.63557e+07	3.68592e+07	7.05484e+06	1.78925e+07	6.65134e+06	2.94572e+07	3.67161e+07	5.70146e+06	1.50816e+07	1.96452e+07	1.54706e+07	5.88216e+07	1.3989e+07	9.6841e+07	3.38581e+07	1.35709e+07	2.20478e+07	5.07535e+07	9.35195e+06	1.73399e+07	3.83917e+07	5.44615e+07	6.0504e+07	2.24677e+07	1.26378e+07	4.95652e+07	5.44078e+07	5.34318e+07	4.81458e+07	3.24958e+07	4.63867e+07	2.44957e+07	6.85655e+07	2.14747e+07	6.40869e+07	2.77389e+07	3.83369e+07	4.4461e+07	7.03736e+07	7.31909e+07	1.10785e+08	1.02757e+08	3.88817e+07	1.12658e+08	9.95323e+07
PC O-37:4	2.54071e+06	1.01736e+07	4.93599e+06	1.19905e+07	6.39818e+06	1.09005e+07	1.18633e+07	7.4015e+06	4.73392e+06	6.3689e+06	9.41961e+06	1.1089e+07	5.1549e+06	6.87331e+06	6.36563e+06	1.20605e+07	5.12644e+06	8.80279e+06	1.21562e+07	1.15764e+07	3.32885e+06	1.00043e+07	8.24118e+06	2.90892e+06	9.17307e+06	5.34639e+06	1.32912e+07	2.3565e+06	3.91525e+06	6.15148e+06	1.06325e+07	7.67396e+06	4.95611e+06	1.43083e+07	4.80156e+06	4.90284e+06	9.8012e+06	4.8962e+06	2.16047e+07	4.1881e+06	1.39432e+07	1.7622e+07	1.1747e+07	1.09487e+07	1.27062e+07	1.738e+07	1.57921e+07	1.09065e+07	6.86441e+07
PC 20:1_18:2	4.90995e+07	1.01581e+08	1.47528e+08	6.21819e+07	1.36887e+08	7.95597e+07	1.0801e+08	2.06541e+08	1.63319e+08	1.05706e+08	4.00278e+07	2.04482e+08	1.18189e+08	9.10384e+07	7.99633e+07	1.90486e+08	1.34906e+08	1.29215e+08	6.54285e+07	1.4625e+08	3.00478e+07	1.26299e+08	1.02845e+08	7.71e+07	1.22541e+08	6.63336e+07	1.08822e+08	8.38544e+07	3.64457e+07	1.13477e+08	2.13525e+08	1.34929e+08	1.60898e+08	2.55229e+08	1.26733e+08	1.13563e+08	2.03627e+08	6.71608e+07	1.70605e+08	5.75467e+07	6.27678e+07	4.50198e+07	8.91621e+07	1.08393e+08	1.09501e+08	4.65159e+07	2.56906e+08	6.19376e+07	1.33371e+08
PC 22:1_18:4	2.58568e+07	6.65916e+07	8.94456e+07	8.35927e+07	1.03814e+08	8.70935e+07	3.74381e+07	8.24326e+07	5.49802e+07	1.08525e+08	6.76696e+07	5.27943e+07	1.86161e+08	9.62208e+07	4.66815e+07	2.53256e+08	5.56187e+07	1.03527e+08	1.17897e+08	8.49471e+07	5.6821e+07	1.01431e+08	7.58055e+07	5.88231e+07	5.03611e+07	6.98529e+07	9.18114e+07	6.2053e+07	3.10567e+07	9.58131e+07	1.66324e+08	1.88642e+08	1.20891e+08	1.9598e+08	7.85563e+07	8.61662e+07	1.48392e+08	5.92487e+07	1.67469e+08	4.56013e+07	6.97202e+07	2.86632e+07	5.33067e+07	8.43153e+07	1.32885e+08	8.94751e+07	2.20353e+08	9.74628e+07	8.24332e+07
PC O-38:4	2.89491e+07	3.10737e+07	2.18008e+07	1.34754e+07	2.27044e+07	5.6566e+07	3.55206e+07	2.68365e+07	3.31113e+07	3.08823e+07	2.1377e+07	3.21192e+07	2.72673e+07	3.1926e+07	5.75259e+06	3.78035e+07	1.68465e+07	3.78031e+07	2.70659e+07	3.22508e+07	1.05087e+07	5.02788e+07	1.8137e+07	2.49855e+07	3.27528e+07	2.97874e+07	6.33381e+07	2.16932e+07	9.21683e+06	2.03823e+07	9.96565e+07	4.60181e+07	2.29599e+07	4.28878e+07	4.77541e+07	3.09698e+07	7.21329e+07	1.44082e+07	4.32505e+07	1.37239e+07	1.81518e+07	2.12132e+07	3.48736e+07	5.35224e+07	3.08306e+07	2.56292e+07	2.60474e+07	3.94515e+07	3.3219e+07
PC 18:0_18:2	2.42703e+08	3.58663e+08	4.55884e+08	3.08116e+08	3.06955e+08	3.65381e+08	3.7287e+08	3.29035e+08	4.50767e+08	4.08782e+08	3.3218e+08	3.87239e+08	2.93795e+08	3.06208e+08	3.44552e+08	5.23415e+08	3.46121e+08	4.46163e+08	3.47936e+08	3.96315e+08	1.71351e+08	5.07783e+08	3.53516e+08	4.01356e+08	5.05365e+08	5.35467e+08	5.72727e+08	3.92091e+08	2.45026e+08	5.97796e+08	6.87774e+08	5.81973e+08	5.86505e+08	6.57974e+08	4.76548e+08	4.15011e+08	7.68581e+08	3.38859e+08	6.83821e+08	2.47833e+08	5.31612e+08	3.54724e+08	5.32733e+08	4.94718e+08	6.91254e+08	4.5894e+08	7.66546e+08	6.87112e+08	5.95485e+08
DG 18:0_16:0_0:0	7.50629e+06	9.85953e+06	6.26885e+06	1.1301e+07	1.23842e+07	7.04062e+06	9.63494e+06	7.16231e+06	9.58265e+06	9.86183e+06	4.6126e+06	3.3991e+06	2.94423e+06	2.66511e+06	2.48878e+06	1.82277e+06	1.98102e+06	1.86832e+06	2.63787e+06	2.5762e+06	1.92559e+06	1.92969e+06	2.55035e+06	1.85783e+06	1.56512e+06	1.92222e+06	2.91343e+06	2.04825e+06	3.08688e+06	2.15634e+06	2.72656e+06	1.95426e+06	2.14702e+06	2.19661e+06	1.28535e+06	3.02142e+06	2.48446e+06	1.71135e+06	2.79016e+06	3.89549e+06	5.0353e+06	4.65291e+06	5.46495e+06	6.22404e+06	4.64642e+06	5.10895e+06	2.591e+06	2.34268e+06	2.5093e+06
SM 8:0;2O/28:0	1.63293e+06	3.67584e+06	5.58399e+06	1.39251e+07	4.14168e+06	8.12354e+06	6.32786e+06	5.26915e+06	7.22294e+06	6.26734e+06	1.114e+07	6.65853e+06	6.66564e+06	9.03759e+06	2.33215e+06	1.04292e+07	4.74669e+06	6.04264e+06	8.15772e+06	8.39929e+06	5.96843e+06	5.06941e+06	3.90195e+06	2.15469e+07	5.7911e+06	8.94362e+06	7.98052e+06	8.69809e+06	7.64296e+06	5.45222e+06	1.44717e+07	6.29619e+06	1.48042e+07	1.3835e+07	6.77717e+06	1.82183e+07	1.39693e+07	8.79315e+06	2.27368e+07	1.92573e+06	7.82883e+06	4.85614e+06	2.25929e+06	3.95702e+06	1.19248e+07	2.22848e+07	1.61481e+07	1.89683e+07	2.39187e+07
DG 18:0_18:1	1.30039e+06	1.92767e+06	6.81795e+06	1.74798e+06	2.83131e+06	1.8989e+06	5.81395e+06	1.20409e+06	2.91653e+06	2.66458e+06	3.89556e+06	2.3253e+06	4.80165e+06	2.63044e+06	1.27024e+06	1.16228e+06	866835	1.10289e+06	1.59752e+06	4.44179e+06	644572	858271	1.21243e+06	828228	552763	566318	3.9864e+06	3.06323e+06	278180	1.10332e+06	1.83366e+06	1.79845e+06	1.39529e+06	1.23086e+06	790100	1.8023e+06	4.24727e+06	992962	1.73324e+06	1.94963e+06	2.86183e+06	2.16579e+06	2.87976e+06	3.12527e+06	5.21254e+06	3.4927e+06	5.36934e+06	2.47882e+06	2.23897e+06
PC 18:0_20:3	4.15092e+07	3.05627e+07	8.57046e+07	2.63776e+07	3.86286e+07	4.31643e+07	3.17031e+07	3.41849e+07	2.54829e+07	3.79701e+07	2.10635e+07	3.50576e+07	4.35255e+07	3.76017e+07	2.70721e+07	8.98719e+07	4.10653e+07	6.99603e+07	4.46306e+07	7.07571e+07	2.378e+07	5.15928e+07	5.33794e+07	4.46659e+07	2.41468e+07	2.9259e+07	1.09739e+08	7.4097e+07	1.81463e+07	5.08205e+07	1.38668e+08	8.98498e+07	9.29462e+07	1.29386e+08	8.15676e+07	5.13956e+07	6.70761e+07	6.06375e+07	7.33257e+07	5.19006e+07	4.86527e+07	3.09309e+07	4.35537e+07	4.69885e+07	5.69307e+07	2.29402e+07	1.32527e+08	8.10816e+07	7.62367e+07
PC 14:0_24:3	3.7422e+08	3.56264e+08	6.5337e+08	4.14563e+08	4.47767e+08	6.73446e+08	4.50325e+08	3.83118e+08	3.81295e+08	6.80711e+08	3.93287e+08	4.70651e+08	8.10278e+08	5.35626e+08	2.44357e+08	1.2309e+09	3.33154e+08	9.62842e+08	5.9239e+08	6.62717e+08	2.67917e+08	5.39054e+08	4.76002e+08	4.24005e+08	1.80555e+08	3.15732e+08	8.34425e+08	8.59961e+08	1.45021e+08	7.63611e+08	2.22702e+09	1.23575e+09	1.51102e+09	1.77505e+09	6.34143e+08	5.66791e+08	9.23563e+08	7.14062e+08	1.34026e+09	4.76552e+08	6.1966e+08	2.69329e+08	4.42352e+08	5.62774e+08	7.75525e+08	2.80196e+08	2.08805e+09	1.25406e+09	1.15675e+09
PC O-40:5	4.04344e+06	1.18669e+07	5.35213e+06	1.12247e+07	1.18034e+07	8.86577e+06	1.02018e+07	7.15333e+06	8.64997e+06	1.16615e+07	7.66082e+06	8.79737e+06	8.76083e+06	9.22968e+06	8.58773e+06	2.24684e+07	5.63318e+06	1.29017e+07	1.94106e+07	6.7645e+06	4.03049e+06	9.59426e+06	1.00391e+07	9.3704e+06	1.00773e+07	7.49514e+06	9.76521e+06	6.25006e+06	3.65242e+06	9.5914e+06	2.60687e+07	1.04539e+07	1.4451e+07	1.62492e+07	1.4498e+07	6.49223e+06	1.49876e+07	5.87941e+06	2.20622e+07	4.30029e+06	1.50892e+07	5.88647e+06	9.46686e+06	1.48242e+07	1.64119e+07	2.5876e+07	2.50284e+07	1.53146e+07	2.16831e+07
Cer(d14:1(4E)/26:0(2OH))	1.10634e+06	853360	648270	2.01305e+06	562970	3.24287e+06	509119	765200	1.81886e+06	1.09066e+06	595032	390241	380387	298361	424316	1.12759e+06	601224	1.12278e+06	4.20453e+06	262781	214076	1.07177e+06	469164	363556	718793	1.80652e+06	342104	735677	453915	2.60526e+06	640541	2.43812e+06	715025	1.19786e+06	289079	828697	482903	302331	1.73075e+06	228941	619596	305691	292326	392978	510331	601273	878794	821778	1.20133e+06
TG 12:0_12:0_12:0	1.21697e+06	1.43078e+06	1.46488e+06	2.3554e+06	1.96229e+06	1.38421e+06	1.53577e+06	2.05972e+06	2.25542e+06	2.14877e+06	1.783e+06	1.11094e+06	6.83115e+06	968601	855837	1.51599e+06	601251	366165	1.09859e+06	2.05389e+06	132653	602140	551286	1.08538e+06	533564	450455	795560	1.16214e+06	1.28291e+06	1.59233e+06	647929	467873	439002	1.73515e+06	507754	788504	923244	2.60071e+06	515885	584291	4.64817e+06	416518	673237	453239	351005	1.67109e+06	4.43911e+06	1.19189e+06	534532
Cer(m18:1(4E)/22:0)	341415	1.12914e+06	1.36626e+06	599791	1.53417e+06	1.76173e+06	846881	874088	2.06599e+06	1.67765e+06	1.73011e+06	1.33271e+06	1.74234e+06	1.4136e+06	2.05549e+06	2.11447e+06	812840	601710	1.16929e+06	1.26663e+06	180613	847734	439402	1.83641e+06	442823	840175	1.20536e+06	1.01619e+06	195567	1.12664e+06	1.14751e+06	1.24965e+06	2.64998e+06	584592	808120	209571	1.59998e+06	839388	1.37842e+06	203705	538872	684065	482903	422134	1.54094e+06	648018	3.22966e+06	2.99115e+06	578566
SM 8:1;2O/29:0	3.61304e+06	7.00216e+06	5.87273e+06	1.15434e+07	4.60887e+06	8.82585e+06	8.05142e+06	5.60684e+06	4.70481e+06	9.63862e+06	9.1284e+06	8.18751e+06	5.43377e+06	1.08164e+07	7.24123e+06	1.62069e+07	7.06495e+06	8.65067e+06	1.31181e+07	6.94677e+06	6.14761e+06	1.06592e+07	4.14231e+06	1.51353e+07	8.56868e+06	8.87785e+06	7.27882e+06	9.62301e+06	3.42122e+06	1.1011e+07	1.19728e+07	5.82561e+06	1.67722e+07	5.31997e+06	7.54081e+06	6.82878e+06	1.23655e+07	1.15207e+07	3.29102e+07	4.49498e+06	8.38488e+06	5.13148e+06	3.3955e+06	8.83621e+06	9.91433e+06	8.89266e+06	1.71103e+07	2.20933e+07	3.6591e+07
PC 21:0_14:1	2.25432e+07	2.79143e+07	3.13103e+07	5.77728e+07	3.58497e+07	4.81674e+07	3.6645e+07	2.62162e+07	3.80217e+07	3.73716e+07	4.10132e+07	3.89856e+07	2.48423e+07	5.54079e+07	2.87909e+07	9.75513e+07	2.81291e+07	7.76426e+07	5.78737e+07	4.3031e+07	1.5908e+07	4.38818e+07	2.91491e+07	5.05957e+07	2.73506e+07	3.46478e+07	2.58866e+07	4.79245e+07	1.28471e+07	8.02845e+07	9.06187e+07	5.45756e+07	7.65567e+07	6.80801e+07	4.12731e+07	2.42361e+07	4.54898e+07	6.36247e+07	1.09198e+08	1.41569e+07	8.50284e+07	1.3915e+07	2.44273e+07	4.74839e+07	5.36408e+07	3.85105e+07	1.14968e+08	6.1131e+07	1.11119e+08
SM 9:1;2O/30:1	3.18101e+06	6.63414e+06	6.42084e+06	6.55684e+06	5.71937e+06	5.73802e+06	3.71217e+06	8.11507e+06	4.62219e+06	9.32274e+06	4.5463e+06	1.77437e+06	5.01386e+06	6.42159e+06	6.66081e+06	1.11124e+07	9.16334e+06	1.15646e+07	1.03579e+07	3.56187e+06	3.97772e+06	7.64637e+06	2.58888e+06	7.43392e+06	8.61393e+06	6.99085e+06	5.29104e+06	9.64403e+06	1.70862e+06	8.25928e+06	1.06964e+07	7.82236e+06	1.84489e+07	5.08708e+06	6.91463e+06	4.61767e+06	6.84133e+06	7.94392e+06	2.48497e+07	2.79018e+06	6.58386e+06	3.73731e+06	4.22704e+06	6.54471e+06	8.26496e+06	7.67242e+06	2.02599e+07	1.76242e+07	1.93804e+07
SM 9:1;2O/32:2	1.05701e+06	1.98334e+06	1.21323e+06	3.27932e+06	905751	2.57154e+06	2.06276e+06	1.05725e+06	1.38997e+06	3.04632e+06	1.93454e+06	1.29619e+06	835851	3.49329e+06	1.4528e+06	4.2107e+06	1.65341e+06	4.98308e+06	4.72355e+06	1.22173e+06	1.96273e+06	3.44914e+06	1.28903e+06	3.42897e+06	3.25924e+06	3.66912e+06	1.00337e+06	3.17989e+06	923313	6.91432e+06	3.49541e+06	2.83573e+06	7.05577e+06	517274	2.38095e+06	1.77684e+06	3.55303e+06	5.53689e+06	4.57362e+06	1.68788e+06	3.92683e+06	1.72113e+06	2.27179e+06	3.54041e+06	4.61158e+06	4.93273e+06	4.965e+06	7.01864e+06	1.15956e+07
PC 20:2_20:2	2.12791e+07	3.22643e+07	3.93216e+07	5.18142e+07	5.0225e+07	5.21381e+07	4.08542e+07	3.3523e+07	4.32106e+07	5.47978e+07	3.40173e+07	4.05764e+07	5.45915e+07	3.10191e+07	2.98658e+07	1.2705e+08	4.05922e+07	1.14845e+08	1.23139e+08	5.53045e+07	1.53886e+07	4.88303e+07	2.88815e+07	6.19237e+07	2.55805e+07	3.02157e+07	5.58159e+07	9.70398e+07	2.09117e+07	7.99004e+07	1.92239e+08	1.02171e+08	1.11804e+08	1.14128e+08	4.463e+07	3.30607e+07	7.74284e+07	1.00669e+08	1.52418e+08	3.48926e+07	8.22207e+07	2.08844e+07	2.47785e+07	3.54791e+07	5.87628e+07	4.01675e+07	1.59857e+08	9.79836e+07	7.9633e+07
PC 18:0_22:4	2.09283e+06	1.62418e+06	6.21631e+06	3.63824e+06	3.42603e+06	3.38853e+06	1.90413e+06	2.36794e+06	1.95997e+06	3.41e+06	2.08285e+06	2.00548e+06	3.49007e+06	2.30609e+06	3.4599e+06	1.19804e+07	6.19213e+06	1.06689e+07	9.18555e+06	7.10349e+06	2.71552e+06	5.7857e+06	3.94193e+06	4.80837e+06	2.20869e+06	2.63033e+06	6.09722e+06	8.63836e+06	1.71289e+06	6.01845e+06	1.71886e+07	1.0911e+07	1.00905e+07	1.05642e+07	5.62132e+06	3.83776e+06	9.80366e+06	7.48411e+06	1.10669e+07	3.54332e+06	5.52578e+06	2.20203e+06	3.50968e+06	4.26871e+06	5.67756e+06	4.08591e+06	1.22266e+07	7.47891e+06	4.30053e+06
Nervonic ceramide	1.04439e+07	2.04591e+07	2.19644e+07	2.19463e+07	2.29419e+07	2.06166e+07	2.35179e+07	1.69338e+07	2.35773e+07	2.84708e+07	2.06043e+07	3.76546e+07	2.52603e+07	2.5741e+07	2.34962e+07	6.53499e+07	2.42884e+07	2.93319e+07	3.94925e+07	2.97164e+07	1.1039e+07	1.93504e+07	1.64663e+07	4.79975e+07	1.45262e+07	1.9907e+07	1.78983e+07	5.54235e+07	8.05816e+06	5.11547e+07	4.65045e+07	2.89527e+07	6.82361e+07	3.11086e+07	2.02917e+07	2.73126e+07	4.51223e+07	2.69012e+07	6.383e+07	7.90951e+06	2.80347e+07	1.07212e+07	1.10812e+07	1.32788e+07	2.44533e+07	1.31064e+07	3.46915e+07	4.20148e+07	3.08335e+07
Cer 18:2;2O/24:0	3.17385e+06	6.2436e+06	8.82947e+06	5.57849e+06	6.17044e+06	5.45845e+06	6.70375e+06	4.51104e+06	5.86525e+06	7.7868e+06	5.3395e+06	1.06077e+07	6.63527e+06	7.35716e+06	9.97606e+06	2.52533e+07	8.14726e+06	1.17434e+07	8.83652e+06	1.08429e+07	4.17116e+06	7.78644e+06	6.78395e+06	1.13699e+07	5.91222e+06	8.15312e+06	6.18052e+06	1.55468e+07	3.01859e+06	1.62452e+07	1.74873e+07	9.93099e+06	2.24705e+07	1.14066e+07	7.17806e+06	1.06306e+07	1.82839e+07	7.11101e+06	1.87874e+07	2.65054e+06	7.32247e+06	4.78655e+06	4.57131e+06	5.58737e+06	1.06671e+07	5.92098e+06	1.16162e+07	1.30605e+07	1.08358e+07
Cer 18:1;2O/22:0	2.65266e+06	5.49526e+06	3.78611e+06	5.6508e+06	5.7009e+06	5.29353e+06	7.42532e+06	3.39125e+06	4.67572e+06	8.00892e+06	8.82558e+06	8.05071e+06	4.43282e+06	6.49922e+06	5.10042e+06	3.03074e+07	7.66283e+06	1.71905e+07	2.09811e+07	4.19558e+06	1.40464e+06	6.24311e+06	2.17297e+06	2.16731e+07	4.4959e+06	7.71269e+06	8.31957e+06	2.97932e+07	1.17876e+06	3.63191e+07	2.48245e+07	1.18028e+07	4.27254e+07	9.48475e+06	6.77923e+06	4.27591e+06	1.42615e+07	1.64819e+07	4.53151e+07	2.48573e+06	1.56033e+07	4.04541e+06	3.33827e+06	4.5522e+06	9.37394e+06	4.04515e+06	1.47624e+07	3.29987e+07	2.05979e+07
Cer 27:0;2O/13:1	1.19881e+06	3.34054e+06	2.4011e+06	2.6022e+06	2.59052e+06	1.88389e+06	3.50356e+06	1.22386e+06	1.72114e+06	3.39639e+06	3.14433e+06	3.09265e+06	1.76173e+06	2.40296e+06	3.47727e+06	7.57458e+06	2.83236e+06	4.71668e+06	3.93595e+06	2.20057e+06	876543	3.39916e+06	1.34137e+06	5.09616e+06	3.48508e+06	4.77022e+06	4.44622e+06	8.33668e+06	668545	7.99212e+06	7.00905e+06	3.78105e+06	9.48495e+06	3.83079e+06	3.01595e+06	1.88983e+06	7.1179e+06	4.08828e+06	8.68276e+06	1.29631e+06	2.98521e+06	2.1616e+06	1.57803e+06	1.96561e+06	3.51867e+06	1.60446e+06	3.79447e+06	6.34882e+06	4.43066e+06
PC O-18:0_20:4	8.62495e+06	4.07721e+06	5.56582e+06	8.97319e+06	5.7613e+06	6.10913e+06	3.39332e+06	3.99005e+06	4.51929e+06	5.3563e+06	5.46556e+06	7.50733e+06	6.07507e+06	6.58346e+06	6.91563e+06	1.4687e+07	1.15529e+07	1.73072e+07	1.97753e+07	1.19055e+07	9.87219e+06	9.19852e+06	7.95759e+06	1.04103e+07	7.55052e+06	1.00411e+07	1.32446e+07	1.4317e+07	8.76067e+06	1.01831e+07	1.88314e+07	1.15175e+07	1.43766e+07	1.99298e+07	1.20224e+07	8.58459e+06	1.64608e+07	1.2444e+07	2.64898e+07	7.00051e+06	1.78832e+07	7.05248e+06	9.46015e+06	1.08959e+07	1.26886e+07	1.42245e+07	1.6614e+07	1.37911e+07	2.24426e+07
PC 24:0_18:5	4.6533e+06	2.10923e+06	1.63178e+07	4.53393e+06	1.6458e+07	4.73205e+06	3.08382e+06	1.90062e+07	5.37986e+06	3.83012e+06	2.78619e+06	6.22188e+06	8.96961e+06	4.6656e+06	3.58645e+06	7.8004e+06	3.05131e+07	3.73083e+06	7.98178e+06	1.33956e+07	2.87435e+06	5.38317e+06	1.3662e+07	5.058e+06	2.35682e+06	1.99958e+06	2.27686e+06	8.41675e+06	3.94251e+06	6.99352e+06	8.75115e+06	4.93799e+06	8.57575e+06	1.44011e+07	3.74629e+06	5.0223e+06	7.49194e+06	6.17997e+06	2.28899e+06	1.52056e+06	7.0556e+06	1.28408e+06	2.5381e+06	3.20968e+06	3.57638e+06	2.15179e+06	8.81062e+07	5.6301e+06	8.41432e+06
PC O-42:6	1.33915e+07	1.449e+07	3.93692e+06	1.30411e+07	9.49502e+06	1.27343e+07	7.18269e+06	8.97473e+06	5.52213e+06	6.93864e+06	8.1645e+06	7.45059e+06	1.00169e+07	9.37574e+06	4.07869e+06	1.19636e+07	1.61727e+07	1.4855e+07	1.69195e+07	4.50793e+06	8.19305e+06	8.08088e+06	6.33602e+06	9.82892e+06	6.798e+06	3.40461e+06	4.83382e+06	1.28447e+07	7.1149e+06	1.59485e+07	1.56434e+07	1.39597e+07	1.70568e+07	2.34394e+07	1.05799e+07	3.59461e+06	9.65102e+06	1.89697e+07	2.33764e+07	7.84062e+06	2.07373e+07	5.45404e+06	1.12239e+07	9.34861e+06	1.82032e+07	1.28231e+07	3.6157e+07	2.61709e+07	2.57226e+07
HexCer 8:1;2O/36:3	3.14013e+06	1.62997e+06	297393	1.02851e+06	2.22562e+06	836783	1.03935e+06	756167	459747	1.85325e+06	1.04226e+06	1.37665e+06	860603	1.23101e+06	584336	4.59638e+06	3.38234e+06	3.92086e+06	9.91203e+06	402879	489771	1.05821e+06	510746	4.84971e+06	819790	933392	1.46387e+06	6.19837e+06	1.12172e+06	5.43264e+06	6.62513e+06	812560	5.2592e+06	2.80461e+06	1.41915e+06	592028	2.51576e+06	6.6767e+06	1.60102e+07	1.29035e+06	6.79509e+06	825034	1.29271e+06	148357	1.47003e+06	722937	2.08602e+06	1.1898e+07	4.82526e+06
Cer 18:0;2O/24:1	729810	711710	1.75964e+06	1.07207e+06	2.25393e+06	1.15093e+06	2.61649e+06	2.10565e+06	2.20516e+06	1.45804e+06	1.05208e+06	2.31964e+06	1.78622e+06	1.38968e+06	455955	2.40399e+06	3.39329e+06	1.65015e+06	2.49426e+06	2.52438e+06	1.36021e+06	492863	904149	4.26655e+06	1.1039e+06	1.20993e+06	1.16497e+06	5.58392e+06	2.30967e+06	1.55965e+06	4.05961e+06	1.53775e+06	3.51228e+06	4.58481e+06	1.19922e+06	2.14075e+06	2.9176e+06	5.41312e+06	4.15841e+06	515674	3.24816e+06	1.43367e+06	1.03047e+06	708240	1.94376e+06	1.52238e+06	6.92247e+06	4.59927e+06	4.74227e+06
DG 18:0_18:0_0:0	4.1261e+06	5.5998e+06	3.54674e+06	6.87359e+06	8.95928e+06	4.78628e+06	6.69848e+06	5.22124e+06	7.46814e+06	7.25401e+06	4.0159e+06	3.43208e+06	2.86059e+06	1.69302e+06	1.41502e+06	3.33548e+06	1.60007e+06	3.01681e+06	3.45167e+06	1.87004e+06	2.32684e+06	1.59224e+06	1.59649e+06	1.55412e+06	1.21155e+06	1.93875e+06	1.44796e+06	3.2568e+06	2.26073e+06	2.80839e+06	5.23646e+06	2.55379e+06	3.3247e+06	2.7916e+06	2.06884e+06	2.8303e+06	2.71731e+06	3.22803e+06	4.416e+06	2.81695e+06	1.76423e+06	2.93269e+06	4.10051e+06	3.48429e+06	2.54476e+06	3.33293e+06	1.47276e+06	2.65265e+06	3.79982e+06
DG 18:3(9Z,12Z,15Z)_20:0_0:0	4.1261e+06	5.5998e+06	3.54674e+06	6.87359e+06	8.95928e+06	4.78628e+06	6.69848e+06	5.22124e+06	7.46814e+06	7.25401e+06	4.0159e+06	3.43208e+06	2.86059e+06	1.69302e+06	1.41502e+06	3.33548e+06	1.60007e+06	3.01681e+06	3.45167e+06	1.87004e+06	2.32684e+06	1.59224e+06	1.59649e+06	1.55412e+06	1.21155e+06	1.93875e+06	1.44796e+06	3.2568e+06	2.26073e+06	2.80839e+06	5.23646e+06	2.55379e+06	3.3247e+06	2.7916e+06	2.06884e+06	2.8303e+06	2.71731e+06	3.22803e+06	4.416e+06	2.81695e+06	1.76423e+06	2.93269e+06	4.10051e+06	3.48429e+06	2.54476e+06	3.33293e+06	1.47276e+06	2.65265e+06	3.79982e+06
PC O-18:1_16:0	8.83323e+06	5.92325e+06	3.76084e+06	4.30571e+06	7.08143e+06	4.80286e+06	3.85288e+06	4.52081e+06	5.18288e+06	5.97009e+06	2.0658e+06	6.81247e+06	4.4051e+06	5.17207e+06	5.60456e+06	6.42609e+06	1.15758e+07	6.40372e+06	1.05054e+07	3.62999e+06	6.75572e+06	4.8511e+06	6.27351e+06	5.60236e+06	5.20681e+06	4.89069e+06	5.30505e+06	7.90531e+06	7.56224e+06	6.86365e+06	8.5874e+06	7.56489e+06	5.85068e+06	9.01156e+06	7.87811e+06	4.35236e+06	7.08166e+06	8.14626e+06	7.81187e+06	4.64969e+06	1.04081e+07	4.28635e+06	9.86994e+06	1.03087e+07	9.97334e+06	1.18846e+07	1.21739e+07	1.05211e+07	1.14776e+07
PC O-34:1	1.29465e+08	9.54233e+07	4.65906e+07	1.11487e+08	1.16816e+08	1.1099e+08	7.0663e+07	1.07027e+08	1.0444e+08	9.00798e+07	5.54919e+07	1.18667e+08	8.2496e+07	8.54948e+07	5.69267e+07	9.12952e+07	1.64228e+08	6.86111e+07	1.42545e+08	4.78447e+07	1.15917e+08	4.74431e+07	6.57842e+07	1.08106e+08	4.85672e+07	5.26443e+07	5.40499e+07	9.7427e+07	1.58115e+08	8.49112e+07	1.27309e+08	1.06529e+08	8.19925e+07	1.22014e+08	8.7342e+07	4.50207e+07	6.96146e+07	1.38828e+08	1.21782e+08	6.06019e+07	1.56892e+08	4.19189e+07	1.50226e+08	1.14671e+08	1.04125e+08	1.49777e+08	1.93038e+08	1.73362e+08	1.92909e+08
Cer 18:1;2O/23:0	8.48874e+06	8.92293e+06	4.3091e+06	5.70394e+06	3.86053e+06	8.2182e+06	5.82033e+06	3.24436e+06	4.45915e+06	9.00101e+06	1.25353e+07	5.97612e+06	4.49415e+06	6.28621e+06	4.86698e+06	1.04609e+07	7.16403e+06	7.21458e+06	1.80861e+07	2.85743e+06	7.06167e+06	5.0536e+06	1.43988e+06	1.47757e+07	4.07223e+06	5.73615e+06	6.20475e+06	1.9126e+07	4.27848e+06	1.61887e+07	1.34982e+07	1.12851e+07	1.64213e+07	3.35024e+06	5.14481e+06	1.88289e+06	5.76549e+06	2.0495e+07	2.42086e+07	4.06032e+06	1.46841e+07	7.49499e+06	1.0265e+07	9.29072e+06	9.05563e+06	6.32036e+06	9.80505e+06	2.30218e+07	1.53292e+07
SM 8:1;2O/34:2	8.04337e+07	5.44376e+07	5.65333e+07	5.4102e+07	8.0457e+07	5.88287e+07	3.80981e+07	6.6705e+07	5.07615e+07	7.16117e+07	2.98354e+07	5.62825e+07	4.82138e+07	6.20406e+07	5.29521e+07	1.04451e+08	1.12975e+08	6.92361e+07	8.44881e+07	4.5235e+07	8.8494e+07	6.12282e+07	6.85874e+07	7.52647e+07	4.8339e+07	4.57952e+07	4.15142e+07	7.40092e+07	5.52802e+07	7.04899e+07	7.82216e+07	7.94312e+07	8.74339e+07	5.42206e+07	6.51122e+07	4.7436e+07	5.56758e+07	8.82572e+07	1.05224e+08	5.57679e+07	7.80227e+07	4.01252e+07	7.95188e+07	7.44073e+07	7.87988e+07	1.0464e+08	9.13939e+07	9.4094e+07	1.0594e+08
SM 8:1;2O/30:0	1.44341e+08	1.20248e+08	9.94844e+07	1.5297e+08	1.79833e+08	1.44653e+08	1.25001e+08	1.45452e+08	1.07845e+08	1.70553e+08	1.16249e+08	1.97084e+08	1.33798e+08	1.58039e+08	8.85668e+07	1.72044e+08	2.14027e+08	1.01309e+08	1.47872e+08	8.73036e+07	1.85555e+08	1.03213e+08	8.43326e+07	2.23e+08	8.89567e+07	9.66818e+07	1.04243e+08	1.86384e+08	8.57129e+07	1.11403e+08	1.37514e+08	1.30759e+08	1.71289e+08	1.16836e+08	1.42257e+08	7.00084e+07	1.09238e+08	2.90314e+08	3.12513e+08	1.24458e+08	1.63719e+08	7.32256e+07	1.13075e+08	1.1623e+08	1.1384e+08	1.47511e+08	2.30226e+08	3.29594e+08	3.27665e+08
PC O-32:0	4.75758e+07	3.7513e+07	1.60547e+07	5.01912e+07	3.75976e+07	4.21426e+07	2.26485e+07	4.14778e+07	3.46298e+07	2.80304e+07	2.8148e+07	5.06642e+07	3.59466e+07	3.89736e+07	1.79936e+07	3.47578e+07	6.31229e+07	2.86651e+07	4.95206e+07	1.89386e+07	5.68663e+07	1.885e+07	3.01265e+07	3.7714e+07	1.98391e+07	2.01777e+07	2.20053e+07	4.18522e+07	4.37672e+07	2.90753e+07	4.13754e+07	4.78734e+07	2.94307e+07	5.731e+07	3.85788e+07	1.9024e+07	2.87548e+07	6.77807e+07	4.96177e+07	2.96438e+07	6.0814e+07	2.21155e+07	6.35451e+07	5.34887e+07	4.25538e+07	7.46283e+07	7.93769e+07	7.17916e+07	7.1431e+07
SM 8:1;2O/32:1	2.71515e+08	1.96203e+08	1.89381e+08	2.35313e+08	3.75753e+08	2.54475e+08	1.7587e+08	2.9435e+08	1.99149e+08	3.09407e+08	2.02423e+08	2.62361e+08	2.01757e+08	2.75565e+08	1.67021e+08	3.30348e+08	4.51902e+08	1.72677e+08	2.37482e+08	1.51448e+08	2.67656e+08	1.89622e+08	1.97068e+08	2.88183e+08	1.70371e+08	1.64796e+08	1.56034e+08	3.05259e+08	1.46504e+08	2.16768e+08	2.42126e+08	2.92798e+08	3.21502e+08	1.87466e+08	2.63692e+08	1.28785e+08	1.54437e+08	4.80597e+08	5.51059e+08	1.98408e+08	3.42402e+08	1.58391e+08	3.28927e+08	2.7469e+08	2.68053e+08	3.91717e+08	6.08782e+08	6.36535e+08	5.27466e+08
PC 18:0_18:1	6.29316e+07	3.76584e+07	5.85708e+07	4.11011e+07	5.35121e+07	4.53139e+07	3.76554e+07	3.9062e+07	6.34067e+07	4.14249e+07	1.85244e+07	5.08345e+07	4.73932e+07	4.6143e+07	3.49792e+07	5.11026e+07	6.79949e+07	6.09399e+07	6.21043e+07	6.80329e+07	4.93576e+07	3.633e+07	4.64012e+07	6.91636e+07	2.59921e+07	4.4042e+07	3.91197e+07	9.71724e+07	5.02395e+07	6.84614e+07	1.23904e+08	1.05993e+08	6.62486e+07	1.19768e+08	6.08814e+07	4.50622e+07	6.08042e+07	1.13437e+08	7.37282e+07	6.46314e+07	8.11069e+07	3.02836e+07	6.84613e+07	5.41364e+07	6.73215e+07	5.30562e+07	1.09997e+08	6.83582e+07	7.33187e+07
PC O-38:3	7.34779e+06	4.6585e+06	2.38157e+06	2.34812e+06	5.79226e+06	6.43455e+06	2.19328e+06	1.49859e+07	6.51378e+06	3.13347e+06	3.6133e+06	1.08182e+07	6.39628e+06	4.05732e+06	2.35143e+06	3.38144e+06	1.07496e+07	2.68228e+06	3.99695e+06	2.37779e+06	6.06015e+06	7.14127e+06	2.89952e+06	6.42957e+06	7.84081e+06	1.7007e+06	1.8678e+06	5.31256e+06	4.04428e+06	4.09346e+06	5.81402e+06	6.05532e+06	3.94081e+06	4.85628e+06	8.26014e+06	1.92651e+06	4.81358e+06	8.91648e+06	6.11906e+06	3.72209e+06	7.22951e+06	2.35516e+06	1.19326e+07	7.93747e+06	3.22836e+06	7.58053e+06	9.64279e+06	6.38007e+06	7.55743e+06
TG 12:0_12:0_14:0	2.85899e+06	2.61921e+06	3.67124e+06	2.95308e+06	3.19943e+06	1.96308e+06	2.82403e+06	1.60699e+06	2.67385e+06	3.11545e+06	2.60808e+06	1.88623e+06	6.51922e+06	1.52581e+06	990400	2.39396e+06	1.35276e+06	913524	949416	1.88061e+06	1.20774e+06	794353	718273	1.44963e+06	1.07507e+06	640583	892319	2.31313e+06	1.31733e+06	1.58186e+06	1.35158e+06	1.02484e+06	1.104e+06	1.28781e+06	727158	844528	725710	9.78844e+06	649728	1.27935e+06	8.68733e+06	843933	1.44929e+06	1.2847e+06	558500	3.42621e+06	5.42243e+06	2.04763e+06	791913
PC 17:0_17:0	4.93944e+07	3.86645e+07	3.36745e+07	5.83716e+07	4.78536e+07	5.45262e+07	4.48949e+07	4.59537e+07	4.82947e+07	4.87819e+07	3.63402e+07	6.30894e+07	4.92654e+07	4.84326e+07	2.62596e+07	4.63299e+07	5.89868e+07	4.03182e+07	6.62554e+07	3.22277e+07	5.5769e+07	2.79839e+07	4.98733e+07	5.92467e+07	2.49482e+07	3.3286e+07	4.12824e+07	6.59675e+07	5.57044e+07	3.42992e+07	6.37719e+07	9.20193e+07	6.08535e+07	7.103e+07	4.70452e+07	3.23049e+07	3.80682e+07	1.10625e+08	8.90176e+07	6.32394e+07	6.63945e+07	2.23241e+07	6.52826e+07	5.24591e+07	4.725e+07	6.3267e+07	7.27626e+07	8.42455e+07	6.09732e+07
PC 16:0_18:0	4.46237e+06	2.35864e+06	2.44367e+06	3.56456e+06	2.9793e+06	2.8211e+06	2.34506e+06	2.80955e+06	2.87662e+06	3.70207e+06	2.08173e+06	4.43525e+06	3.84499e+06	4.05298e+06	2.57577e+06	4.26682e+06	4.77769e+06	3.94609e+06	8.50063e+06	3.61691e+06	4.133e+06	3.24479e+06	5.09855e+06	6.51205e+06	2.58028e+06	3.50624e+06	5.09903e+06	7.04642e+06	4.89795e+06	4.26346e+06	6.22687e+06	8.04139e+06	4.49763e+06	7.10538e+06	5.06879e+06	3.84708e+06	4.34608e+06	8.87884e+06	7.40918e+06	5.29462e+06	5.1351e+06	2.85475e+06	5.78283e+06	4.69407e+06	6.11838e+06	5.49943e+06	6.28262e+06	7.98715e+06	5.28304e+06
PC O-36:2	6.62746e+07	4.82506e+07	2.21343e+07	4.24302e+07	1.60614e+07	4.83231e+07	3.28851e+07	2.89535e+07	3.52785e+07	4.33314e+07	3.41607e+07	6.6826e+07	3.90446e+07	3.56327e+07	2.57465e+07	3.54679e+07	6.6733e+07	1.91861e+07	4.9956e+07	1.76034e+07	4.1959e+07	2.68201e+07	2.44208e+07	6.23022e+07	3.27469e+07	2.81322e+07	2.17243e+07	5.10406e+07	3.42083e+07	4.76154e+07	6.08752e+07	6.16207e+07	3.29174e+07	5.98198e+07	5.30596e+07	1.89751e+07	3.60398e+07	8.52957e+07	6.56291e+07	2.96599e+07	8.75143e+07	2.49513e+07	6.79352e+07	7.56114e+07	4.37516e+07	8.07497e+07	6.10412e+07	5.77109e+07	7.83894e+07
Cer(m18:1(4E)/24:0)	1.73598e+06	1.86981e+06	1.92331e+06	660599	1.40457e+06	3.32417e+06	916635	1.6168e+06	2.43288e+06	2.64024e+06	2.83039e+06	2.232e+06	2.36242e+06	1.99067e+06	1.43558e+06	1.24245e+06	1.24286e+06	794181	1.4131e+06	1.56028e+06	635662	1.15677e+06	861155	1.5434e+06	282048	887355	1.5289e+06	1.95373e+06	514849	1.49504e+06	1.46966e+06	2.05003e+06	2.78555e+06	957965	938492	335089	2.4827e+06	3.56852e+06	1.76309e+06	502944	1.33363e+06	884458	1.11809e+06	1.04866e+06	1.97963e+06	1.24005e+06	4.15413e+06	3.79491e+06	951178
TG 8:0_16:0_18:2	702522	587790	2.51183e+06	699625	741638	703932	1.0428e+06	501899	649098	709749	3.09331e+06	451008	7.18974e+06	449790	223851	1.05015e+06	456029	342690	430287	3.18453e+06	487497	226858	322520	972549	257723	270023	2.59627e+06	1.77438e+06	458012	1.92163e+06	1.42324e+06	1.31751e+06	481116	1.24734e+06	338016	264070	823318	1.7175e+07	501449	1.11936e+06	1.15638e+07	185564	1.80836e+06	1.49651e+06	77934	3.75384e+06	3.98274e+06	5.76756e+06	654193
PC 19:1_19:1	1.05644e+08	7.04867e+07	6.79465e+07	6.08933e+07	8.82935e+07	7.84429e+07	6.62314e+07	7.25689e+07	1.07374e+08	7.43067e+07	3.92807e+07	1.17812e+08	9.31746e+07	7.53814e+07	3.47793e+07	8.63076e+07	1.34818e+08	5.86501e+07	7.85639e+07	7.73688e+07	8.07185e+07	5.6076e+07	8.32037e+07	9.53518e+07	3.57806e+07	4.87436e+07	5.26047e+07	7.27135e+07	6.80673e+07	1.02061e+08	1.4537e+08	1.33273e+08	7.51882e+07	1.61337e+08	1.08535e+08	4.78174e+07	7.91684e+07	1.95066e+08	1.02633e+08	4.59489e+06	9.68108e+07	2.65146e+07	1.03653e+08	8.96925e+07	6.6469e+07	6.21228e+07	2.36151e+08	8.85488e+07	1.04631e+08
DG 20:2(11Z,14Z)_22:3(10Z,13Z,16Z)_0:0	3.98779e+07	2.57296e+07	1.94632e+07	3.07874e+07	3.57302e+07	2.15245e+07	2.64863e+07	2.38431e+07	3.22084e+07	3.08185e+07	1.56716e+07	2.24184e+07	1.77835e+07	2.02763e+07	1.1679e+07	1.52368e+07	2.0969e+07	1.61812e+07	1.84958e+07	1.06136e+07	2.79251e+07	1.44692e+07	1.75399e+07	2.03993e+07	1.39527e+07	1.34569e+07	1.15435e+07	2.22324e+07	2.36437e+07	1.73314e+07	1.81858e+07	2.46004e+07	1.87729e+07	1.54595e+07	1.68089e+07	1.44447e+07	1.52065e+07	3.63866e+07	2.23547e+07	2.35087e+07	9.07225e+06	5.73975e+06	1.20139e+07	1.12944e+07	7.96507e+06	1.30335e+07	1.13309e+07	1.21855e+07	1.00289e+07
PC 8:0_32:3	8.75767e+06	1.58075e+06	1.18308e+07	4.55751e+06	1.43201e+07	4.69853e+06	4.33672e+06	2.04282e+07	1.05631e+07	5.77368e+06	1.74464e+06	1.30266e+07	9.52811e+06	6.16216e+06	3.9618e+06	5.82921e+06	2.93464e+07	1.62266e+06	4.433e+06	1.74585e+07	5.15764e+06	5.8245e+06	1.85673e+07	7.92433e+06	3.0236e+06	1.82866e+06	2.32632e+06	4.66194e+06	6.5359e+06	5.37922e+06	7.30835e+06	7.98326e+06	4.32747e+06	2.33406e+07	567631	4.15127e+06	4.80557e+06	8.78691e+06	1.59427e+07	2.08743e+06	8.44519e+06	1.83961e+06	5.69383e+06	6.38658e+06	2.7459e+06	5.24447e+06	1.04595e+08	2.42077e+06	3.5495e+06
Cer 18:1;2O/24:0	2.3897e+07	2.00162e+07	1.13184e+07	2.10072e+07	2.41852e+07	1.85603e+07	2.67274e+07	1.02254e+07	1.63201e+07	2.6358e+07	3.5257e+07	2.07134e+07	1.38976e+07	2.05192e+07	1.13039e+07	2.02792e+07	1.42326e+07	1.26181e+07	1.87978e+07	7.3667e+06	2.15185e+07	1.61872e+07	8.85523e+06	3.15235e+07	1.2172e+07	1.82104e+07	2.22032e+07	2.44394e+07	1.19083e+07	2.84509e+07	1.79181e+07	4.80053e+07	2.67077e+07	1.55823e+07	3.57163e+07	6.54332e+06	1.52836e+07	6.81903e+07	3.81399e+07	2.19283e+07	1.96275e+07	1.43668e+07	1.77495e+07	1.90413e+07	1.83082e+07	1.77519e+07	1.08591e+07	3.58786e+07	1.52567e+07
SM 8:1;2O/32:0	1.40727e+06	1.81457e+06	4.22938e+06	6.27914e+06	7.25374e+06	4.16172e+06	4.94817e+06	8.01541e+06	4.75774e+06	2.2747e+06	2.28287e+06	6.06589e+06	4.46678e+06	5.17212e+06	1.56065e+06	5.86645e+06	1.26398e+07	1.79964e+06	2.38129e+06	4.73239e+06	6.07455e+06	1.96114e+06	8.59878e+06	6.81848e+06	3.90525e+06	2.99409e+06	845758	5.69116e+06	4.4743e+06	1.96504e+06	4.35595e+06	3.9038e+06	2.91826e+06	1.63785e+07	7.79048e+06	6.01603e+06	4.25457e+06	9.16485e+06	852852	4.60285e+06	4.15104e+06	1.62469e+06	1.44741e+06	3.32705e+06	1.95795e+06	8.57624e+06	1.6221e+07	7.25766e+06	9.95207e+06
SM 42:1;3O	6.65335e+06	3.95623e+06	3.5131e+06	6.67795e+06	7.85061e+06	6.41786e+06	4.62408e+06	8.02142e+06	8.15503e+06	5.94537e+06	2.32839e+06	7.22091e+06	5.22204e+06	6.87698e+06	3.65062e+06	5.83617e+06	1.15243e+07	3.46963e+06	5.20286e+06	5.37958e+06	9.75805e+06	3.57777e+06	1.32657e+07	6.12727e+06	5.81892e+06	3.44047e+06	4.00044e+06	4.63632e+06	6.67143e+06	3.93698e+06	4.71215e+06	5.4407e+06	4.35305e+06	1.18243e+07	1.08605e+07	4.78892e+06	3.9617e+06	6.26575e+06	8.82312e+06	4.53121e+06	4.37183e+06	2.37883e+06	5.10992e+06	6.72652e+06	4.52818e+06	8.49735e+06	5.5146e+06	4.25314e+06	5.35183e+06
TG 18:2_18:3_18:3	9.07516e+06	4.55601e+06	2.32378e+07	1.53268e+06	6.83085e+06	1.1933e+07	8.18998e+06	1.57466e+07	2.72117e+07	2.66179e+07	8.41881e+06	6.87164e+06	1.04925e+07	3.18367e+06	4.34968e+06	346009	1.45225e+07	481268	970583	2.89806e+06	2.10159e+06	6.46889e+06	1.8624e+06	9.5013e+06	1.89883e+07	3.85678e+06	7.97318e+06	1.03468e+07	1.3526e+06	3.22366e+06	1.01312e+07	3.25352e+07	1.45399e+07	4.67664e+06	2.27202e+07	727178	2.57266e+06	7.36478e+06	1.30027e+07	1.83742e+07	1.58132e+06	4.11995e+06	1.48808e+06	1.55192e+07	1.45012e+07	4.42903e+06	1.44436e+07	2.47999e+07	1.24573e+07
Cer 19:1;2O/24:0	1.56401e+06	521533	527806	1.39637e+06	629538	1.03255e+06	843726	341111	520827	1.57318e+06	2.32282e+06	657418	553805	1.02282e+06	769106	1.0083e+06	387860	695695	1.11043e+06	599207	1.20713e+06	1.1687e+06	637155	1.96193e+06	1.40064e+06	1.61155e+06	1.67854e+06	1.59771e+06	478706	1.50386e+06	864942	1.47209e+06	1.01512e+06	2.22902e+06	3.48113e+06	594783	998289	3.96819e+06	2.49842e+06	1.08356e+06	848591	601772	369464	1.23327e+06	714338	709311	1.7731e+06	1.46808e+06	2.13749e+06
SM 8:1;2O/31:0	4.83473e+06	3.99978e+06	2.49482e+06	3.43611e+06	2.16013e+06	3.45114e+06	2.11314e+06	1.50342e+06	1.99695e+06	2.41314e+06	3.75934e+06	2.99651e+06	1.34182e+06	5.86064e+06	2.52133e+06	2.9105e+06	3.51439e+06	2.52922e+06	4.15766e+06	2.98095e+06	4.81193e+06	4.0023e+06	4.74587e+06	4.5151e+06	6.99437e+06	3.65441e+06	4.72563e+06	6.1094e+06	2.68848e+06	3.85239e+06	3.39333e+06	5.9349e+06	4.54983e+06	6.48202e+06	9.75493e+06	1.25878e+06	3.88305e+06	1.2137e+07	8.57754e+06	6.37891e+06	4.5544e+06	4.24501e+06	3.23587e+06	5.89489e+06	5.47381e+06	6.70064e+06	8.79713e+06	9.89283e+06	1.04223e+07
TG 18:2_18:3_22:6	2.49864e+06	1.17225e+06	7.56574e+06	2.75223e+06	2.66424e+06	6.04265e+06	1.38653e+06	1.9069e+06	1.31209e+06	4.28611e+06	2.87623e+06	1.53366e+06	2.1256e+06	2.56248e+06	611426	267425	1.53931e+06	1.11954e+06	489371	2.81092e+06	4.18472e+06	2.57305e+06	7.24345e+06	1.71846e+06	3.05603e+06	1.17784e+06	3.87959e+06	4.07055e+06	383224	1.96057e+06	1.70636e+06	1.05891e+07	4.30407e+06	7.77451e+06	1.78122e+06	923101	735941	5.47383e+06	3.44664e+06	5.74839e+06	927635	2.87393e+06	1.00501e+06	872662	2.73139e+06	3.06989e+06	1.01394e+07	6.49738e+06	4.20768e+06
SM 9:1;2O/32:1	1.90701e+07	7.95099e+06	6.72503e+06	1.18534e+07	6.523e+06	8.66267e+06	3.67012e+06	1.65616e+06	7.70771e+06	1.64832e+07	7.57749e+06	1.00213e+07	4.58111e+06	1.65577e+07	3.09262e+06	1.25843e+07	1.36333e+07	1.1298e+07	5.44791e+06	1.24399e+07	2.20439e+07	1.26353e+07	1.67911e+07	1.31332e+07	2.31295e+07	1.22753e+07	1.14707e+07	1.44991e+07	9.82171e+06	1.289e+07	1.36143e+07	2.20567e+07	1.56268e+07	3.7236e+06	3.49973e+07	6.79517e+06	9.94648e+06	2.60893e+07	2.70021e+07	1.89991e+07	1.44186e+07	1.41365e+07	1.80927e+07	2.31007e+07	2.63345e+07	3.03178e+07	2.68213e+07	2.87947e+07	2.62664e+07
TG 12:0_12:0_16:0	4.96323e+06	2.89418e+06	3.29021e+06	4.10979e+06	3.84833e+06	2.39684e+06	3.26483e+06	2.69142e+06	2.76279e+06	3.59254e+06	3.51916e+06	1.87189e+06	3.89468e+06	1.64968e+06	967263	3.09804e+06	1.25359e+06	1.27011e+06	1.28595e+06	4.0362e+06	2.33672e+06	937661	3.00037e+06	1.6532e+06	1.84782e+06	894725	2.28619e+06	2.14585e+06	2.15583e+06	2.29812e+06	1.437e+06	2.40257e+06	1.32325e+06	4.41396e+06	2.41626e+06	1.177e+06	1.10358e+06	1.58105e+07	1.36892e+06	2.43101e+06	1.14488e+07	1.13042e+06	3.11522e+06	3.00747e+06	1.38205e+06	8.59213e+06	4.84349e+06	3.19563e+06	970755
TG 12:0_14:0_16:1	3.65028e+06	2.11794e+06	4.42117e+06	2.64304e+06	2.24717e+06	1.98161e+06	3.32799e+06	1.53438e+06	2.12471e+06	2.07708e+06	3.29587e+06	1.40919e+06	9.14516e+06	515489	741983	2.9443e+06	720050	740956	687649	1.19112e+07	1.14363e+06	749375	1.81446e+06	1.5174e+06	1.15545e+06	700557	4.16655e+06	2.98673e+06	1.39436e+06	2.28165e+06	2.265e+06	2.33435e+06	1.17632e+06	6.87984e+06	2.13791e+06	832115	1.11123e+06	2.39175e+07	1.13339e+06	2.89171e+06	1.80979e+07	930249	3.8832e+06	3.40535e+06	1.31041e+06	7.11088e+06	8.4047e+06	3.78298e+06	1.21239e+06
PC O-42:5	3.70312e+07	2.39067e+07	1.98332e+07	2.76294e+07	7.3481e+07	3.24567e+07	1.48646e+07	9.14099e+07	2.69646e+07	1.63866e+07	7.97312e+06	3.61914e+07	2.92275e+07	2.58714e+07	1.24872e+07	2.09215e+07	6.89212e+07	1.20996e+07	1.52217e+07	3.5938e+07	3.98042e+07	7.79064e+06	1.46927e+08	1.0226e+07	4.43008e+07	1.01204e+07	7.90572e+06	1.55381e+07	2.79207e+07	6.78256e+06	1.49299e+07	4.37629e+07	1.58067e+07	1.52049e+08	8.74843e+07	1.90367e+07	1.44321e+07	2.1248e+07	1.79662e+07	3.71604e+07	1.50053e+07	1.2064e+07	2.60494e+07	3.81491e+07	4.06104e+07	3.91983e+07	5.69834e+07	1.21058e+07	1.69497e+07
TG 10:0_16:0_18:2	546460	2.27379e+06	4.31776e+06	2.66062e+06	1.60202e+06	3.6949e+06	4.99724e+06	1.15894e+06	3.11486e+06	1.60767e+06	9.50998e+06	1.42117e+06	1.3759e+07	1.967e+06	518136	1.6562e+06	270895	789695	614462	1.5134e+07	746825	1.0035e+06	858543	2.09625e+06	1.67303e+06	1.03735e+06	9.94203e+06	4.74111e+06	812958	5.54337e+06	1.54058e+06	5.45331e+06	2.17966e+06	7.59967e+06	5.05831e+06	990347	2.58303e+06	3.73157e+07	1.45611e+06	6.73276e+06	1.8066e+07	1.39067e+06	6.11156e+06	7.57153e+06	1.30347e+06	6.16857e+06	1.23054e+07	9.64143e+06	2.72971e+06
PC O-40:4	2.31299e+07	1.57914e+07	6.80356e+06	1.87389e+07	3.14407e+07	1.78103e+07	8.22197e+06	2.40758e+07	1.24675e+07	1.02472e+07	9.17986e+06	1.64921e+07	1.61466e+07	1.67626e+07	6.13872e+06	9.90774e+06	1.62987e+07	8.34546e+06	1.19308e+07	1.7133e+07	1.95398e+07	8.02006e+06	4.33151e+07	4.73333e+06	2.61032e+07	1.16579e+07	1.15756e+07	9.7978e+06	1.44092e+07	8.19944e+06	1.48563e+07	2.7108e+07	1.09921e+07	8.03952e+07	5.79159e+07	9.66949e+06	1.39245e+07	1.26124e+07	1.80849e+07	3.37606e+07	2.27999e+07	1.07327e+07	1.75033e+07	2.65414e+07	2.75027e+07	2.71836e+07	3.86811e+07	9.71736e+06	9.5112e+06
TG 18:2_20:4_22:6	1.35285e+06	1.34401e+06	1.63517e+06	1.97572e+06	1.13877e+06	2.16677e+06	454296	363144	407715	1.38424e+06	961912	561333	668599	1.56857e+06	132636	293440	290363	430731	754411	1.04805e+06	4.12741e+06	735842	5.15993e+06	493038	1.54109e+06	1.24388e+06	1.57843e+06	936800	1.05334e+06	1.43284e+06	459093	5.15333e+06	1.86297e+06	1.66649e+06	1.45728e+06	2.10781e+06	238227	3.8994e+06	609455	3.9171e+06	1.29936e+06	2.01069e+06	493398	530432	1.74346e+06	3.95727e+06	6.65765e+06	2.68493e+06	1.98815e+06
TG 14:0_16:1_18:3	2.00933e+06	6.30918e+06	1.36266e+07	1.06106e+06	737862	7.04804e+06	5.74783e+06	4.77698e+06	5.14139e+06	5.85138e+06	4.44278e+07	3.36669e+06	2.97634e+07	4.28714e+06	2.33468e+06	3.69104e+06	4.31537e+06	1.9006e+06	731329	7.612e+06	222178	4.31366e+06	1.89096e+06	3.51301e+06	3.59055e+06	1.70103e+06	1.67488e+07	1.06432e+07	214781	5.671e+06	1.12808e+07	8.00202e+06	7.73889e+06	3.76442e+06	1.84214e+07	150519	3.83418e+06	2.53604e+07	7.40419e+06	1.16012e+07	3.40391e+07	4.27356e+06	1.15149e+07	1.98803e+07	6.17638e+06	1.56958e+07	1.32032e+07	6.44393e+07	5.86457e+06
PC O-44:6	2.28838e+07	2.14193e+07	5.01654e+06	1.67248e+07	2.46767e+07	1.87449e+07	8.40576e+06	2.34747e+07	6.06458e+06	8.79227e+06	1.01543e+07	2.11371e+07	1.23697e+07	1.93473e+07	5.30979e+06	8.07977e+06	1.51302e+07	7.90573e+06	1.50266e+07	1.5461e+07	1.81214e+07	9.94794e+06	3.32875e+07	5.33787e+06	2.66054e+07	1.30364e+07	6.61234e+06	8.56698e+06	9.24226e+06	1.35605e+07	8.42331e+06	2.21827e+07	8.41489e+06	3.92966e+07	3.94592e+07	2.87978e+07	9.0145e+06	1.71954e+07	3.18079e+07	2.23258e+07	1.90932e+07	1.715e+07	2.30406e+07	3.58998e+07	3.58722e+07	3.47039e+07	5.19338e+07	1.40723e+07	1.5372e+07
TG 18:2_18:3_20:4	1.72704e+07	6.38494e+06	3.61593e+07	1.5943e+07	2.74457e+07	3.42818e+07	6.51373e+06	1.17259e+07	1.31141e+07	2.30778e+07	2.96462e+07	1.60383e+07	1.63836e+07	2.15322e+07	5.26856e+06	4.39768e+06	7.80286e+06	7.84862e+06	3.78093e+06	3.84096e+07	1.43569e+07	1.3208e+07	2.05631e+07	6.09249e+06	2.33704e+07	7.30776e+06	2.69809e+07	3.72145e+07	3.09304e+06	1.33048e+07	1.74344e+07	5.89892e+07	1.51383e+07	2.76533e+07	3.25132e+07	9.70854e+06	3.10535e+06	2.07102e+07	2.72438e+07	3.49825e+07	9.58387e+06	2.4472e+07	1.02185e+07	1.05099e+07	3.62608e+07	1.59506e+07	6.20333e+07	5.16159e+07	2.64498e+07
TG 14:0_18:2_22:6	2.42131e+06	4.49096e+06	1.27321e+07	7.2732e+06	5.8618e+06	6.10619e+06	2.94433e+06	2.15897e+06	1.8116e+06	2.41812e+06	1.06768e+07	4.77822e+06	8.7214e+06	6.19407e+06	1.67085e+06	1.18727e+06	1.46253e+06	5.15639e+06	890664	1.65021e+07	5.23131e+06	2.76861e+06	5.8449e+06	1.37907e+06	5.51946e+06	2.63663e+06	2.90424e+06	1.00476e+07	584205	2.16376e+06	3.33112e+06	1.2593e+07	4.74907e+06	2.48167e+07	4.07634e+06	2.05207e+06	2.37543e+06	1.62172e+07	4.67545e+06	8.32694e+06	4.16012e+06	6.75261e+06	3.67771e+06	3.29718e+06	1.1516e+07	5.94989e+06	3.35981e+07	9.89781e+06	8.26984e+06
TG 14:0_18:2_18:3	2.0232e+07	2.66032e+07	8.97772e+07	1.21943e+07	1.57123e+07	4.74565e+07	3.19214e+07	3.78163e+07	3.46405e+07	3.69687e+07	7.13353e+07	2.85941e+07	1.06848e+08	2.42858e+07	1.47313e+07	1.07395e+07	2.11479e+07	1.16005e+07	6.56362e+06	1.02101e+08	1.96468e+06	2.20144e+07	1.854e+07	2.0071e+07	3.243e+07	1.51478e+07	6.00014e+07	7.76672e+07	2.06449e+06	1.64934e+07	5.53567e+07	4.79672e+07	3.77224e+07	4.97623e+07	5.64683e+07	7.14362e+06	1.71121e+07	3.67733e+07	2.74141e+07	4.29315e+07	2.71054e+07	2.05764e+07	2.70597e+07	5.56831e+07	4.91072e+07	2.60054e+07	1.42359e+08	1.09471e+08	3.97896e+07
PC O-44:4	1.61058e+07	1.54562e+07	8.43292e+06	1.26189e+07	1.54203e+07	2.17834e+07	1.64863e+07	7.82797e+06	9.33998e+06	1.24904e+07	1.62986e+07	1.03543e+07	6.66553e+06	4.0421e+06	4.58433e+06	4.67468e+06	3.66027e+06	2.44527e+06	1.17569e+07	1.53847e+07	6.75976e+06	3.52257e+06	8.91561e+06	6.80908e+06	1.17269e+07	1.33865e+07	8.02353e+06	1.0134e+07	4.98876e+06	6.31354e+06	8.88967e+06	1.42162e+07	5.88764e+06	1.72249e+07	1.35214e+07	1.51416e+07	6.4059e+06	8.69131e+06	1.0011e+07	8.90766e+06	1.74052e+07	2.06442e+07	1.64194e+07	1.22658e+07	2.34292e+07	1.87034e+07	2.6948e+07	1.85763e+07	7.46518e+06
SM 8:1;2O/34:1	2.47621e+08	1.36531e+08	1.18092e+08	1.49245e+08	2.232e+08	1.4758e+08	1.13969e+08	1.68921e+08	1.32117e+08	1.4002e+08	7.98786e+07	1.85498e+08	1.31911e+08	1.45946e+08	9.56446e+07	1.1636e+08	1.50273e+08	1.10386e+08	1.70069e+08	2.90726e+08	1.89792e+08	1.41801e+08	2.66674e+08	1.04408e+08	2.22302e+08	1.62746e+08	1.31497e+08	1.67368e+08	1.17345e+08	1.67965e+08	1.53812e+08	1.31215e+08	1.19403e+08	2.59028e+08	2.94424e+08	2.31582e+08	1.55499e+08	1.10882e+08	1.36375e+08	1.30709e+08	1.40077e+08	1.23403e+08	1.45497e+08	1.58381e+08	1.98276e+08	2.01835e+08	2.22822e+08	1.5049e+08	1.50722e+08
TG 16:0_18:3_22:6	1.72704e+07	8.12294e+06	2.11008e+07	1.5943e+07	2.74457e+07	9.86016e+06	7.79868e+06	6.86225e+06	3.46082e+06	7.19617e+06	1.88943e+07	1.60383e+07	9.19469e+06	2.15322e+07	2.15068e+06	4.39768e+06	4.98553e+06	7.84862e+06	1.80268e+06	3.84096e+07	1.43569e+07	3.81802e+06	2.05631e+07	3.40675e+06	1.66693e+07	2.84498e+06	1.59339e+07	3.72145e+07	1.42826e+06	5.31569e+06	9.97085e+06	5.89892e+07	1.95968e+07	2.76533e+07	3.25132e+07	9.70854e+06	5.15613e+06	2.07102e+07	2.72438e+07	1.818e+07	9.58387e+06	2.4472e+07	5.99882e+06	5.10992e+06	3.62608e+07	7.6196e+06	6.20333e+07	5.16159e+07	1.98777e+07
TG 16:1_18:2_18:3	5.43921e+07	4.85062e+07	2.24868e+08	2.73419e+07	6.14477e+07	1.03898e+08	8.10707e+07	1.33492e+08	1.1902e+08	1.13192e+08	1.28726e+08	1.05854e+08	1.93751e+08	6.8107e+07	5.34981e+07	2.01905e+07	7.43875e+07	3.00219e+07	2.35007e+07	2.084e+08	1.28254e+07	7.0356e+07	5.94367e+07	3.27496e+07	1.5861e+08	4.47708e+07	1.38556e+08	1.90626e+08	6.0038e+06	4.93379e+07	1.26216e+08	1.27699e+08	1.17997e+08	1.0313e+08	1.82652e+08	2.41849e+07	5.03147e+07	5.24504e+07	9.24008e+07	8.96314e+07	2.43222e+07	6.3086e+07	4.734e+07	9.10416e+07	1.64453e+08	4.7988e+07	1.309e+08	2.53336e+08	8.67563e+07
TG 19:2_19:2_19:2	2.4322e+06	5.18958e+06	2.14159e+07	1.07928e+06	4.75176e+06	8.53645e+06	5.9933e+06	1.28336e+07	1.25501e+07	9.50089e+06	9.97985e+06	8.83863e+06	1.60778e+07	6.09853e+06	5.53133e+06	1.96194e+06	7.21856e+06	2.7269e+06	1.16928e+06	1.28428e+07	898382	6.34701e+06	3.8915e+06	3.62218e+06	7.75686e+06	2.75114e+06	9.85895e+06	1.18175e+07	560037	2.00902e+06	8.99157e+06	8.7357e+06	9.95158e+06	7.06118e+06	7.68513e+06	1.09967e+06	4.8678e+06	3.14494e+06	8.25268e+06	5.75051e+06	1.04985e+06	1.6808e+06	1.14585e+06	3.51429e+06	5.32896e+06	1.74172e+06	3.8247e+06	1.1783e+07	6.07117e+06
TG 18:2_18:2_18:3	6.5005e+07	1.31211e+08	3.88871e+08	1.72971e+07	6.00161e+07	2.32511e+08	1.9509e+08	3.74433e+08	8.49139e+08	4.75889e+08	2.93519e+08	2.34754e+08	2.87445e+08	1.35001e+08	1.076e+08	2.58455e+07	2.07513e+08	2.40087e+07	3.98755e+07	1.86209e+08	1.16321e+07	1.73512e+08	7.98133e+07	1.31815e+08	7.71988e+08	1.91074e+08	1.89911e+08	3.15275e+08	1.41379e+07	1.04271e+08	1.54672e+08	1.99538e+08	2.12575e+08	8.18925e+07	4.29175e+08	2.48205e+07	8.3349e+07	2.93605e+07	1.80002e+08	1.16093e+08	4.35437e+07	1.14097e+08	4.83888e+07	1.58421e+08	2.76602e+08	5.34026e+07	1.77113e+08	3.79991e+08	1.4851e+08
TG 16:4_19:2_20:1	2.13359e+06	5.72357e+06	1.74372e+07	631066	1.15478e+06	5.1299e+06	4.19341e+06	8.19551e+06	1.62454e+07	9.49014e+06	4.13325e+06	3.34055e+06	4.23672e+06	4.38263e+06	5.91449e+06	1.8834e+06	6.62921e+06	1.74394e+06	1.31027e+06	7.77482e+06	525294	6.64374e+06	2.05454e+06	6.28759e+06	2.63745e+07	6.52919e+06	3.91018e+06	7.82765e+06	319329	4.0058e+06	4.85353e+06	2.68832e+06	6.88816e+06	964678	1.62485e+07	642990	4.30919e+06	1.82097e+06	8.87486e+06	3.02436e+06	1.46998e+06	3.25019e+06	841094	4.22114e+06	6.3569e+06	1.30582e+06	3.55909e+06	2.21917e+07	5.21841e+06
PC O-36:1	1.41128e+07	1.00289e+07	2.67227e+06	6.22492e+06	8.55123e+06	1.12067e+07	2.62371e+06	1.03451e+07	8.89685e+06	2.82774e+06	5.70677e+06	1.00676e+07	6.97806e+06	5.98131e+06	5.78291e+06	3.72698e+06	5.62779e+06	3.87835e+06	1.48346e+07	1.51936e+07	5.9295e+06	6.55026e+06	8.63405e+06	4.13801e+06	1.43243e+07	1.3564e+07	1.00776e+07	8.14327e+06	4.48208e+06	5.51675e+06	1.11397e+07	6.06045e+06	2.19307e+06	2.19138e+07	2.14654e+07	1.20607e+07	1.37749e+07	4.01621e+06	5.27736e+06	4.83907e+06	1.27911e+07	7.9833e+06	1.18478e+07	1.79022e+07	2.10965e+07	1.6217e+07	2.26452e+07	7.2496e+06	6.16102e+06
CE 20:5	1.11189e+06	5.81897e+06	1.21236e+07	1.74474e+07	2.90858e+07	3.86797e+07	6.90541e+06	1.61826e+07	3.76792e+06	2.62611e+07	3.20825e+07	1.41195e+07	1.50607e+07	1.69072e+07	1.75765e+06	966786	2.01146e+06	4.36839e+06	400403	4.04577e+06	2.73076e+06	4.10136e+06	1.14524e+07	1.02221e+06	821754	4.12622e+06	7.51881e+06	5.05907e+06	752118	1.01071e+06	4.00391e+06	5.11475e+06	1.18826e+07	7.40275e+06	757147	3.21842e+06	2.79748e+06	2.5089e+06	1.3302e+07	3.1921e+06	2.99697e+06	2.93026e+06	2.05599e+06	1.24147e+06	3.05143e+06	7.13409e+06	1.16563e+07	1.97046e+07	2.56911e+07
PC 8:0_30:1	1.67019e+07	7.25948e+06	1.75599e+07	7.74973e+06	3.07201e+07	1.24136e+07	3.43337e+06	3.67219e+07	1.86207e+07	1.10251e+07	5.05262e+06	2.67875e+07	1.73225e+07	1.20774e+07	9.63416e+06	6.83784e+06	1.85337e+07	5.6781e+06	1.52146e+07	7.75275e+07	5.81068e+06	1.22854e+07	2.68822e+07	5.59397e+06	2.39467e+07	5.60439e+06	9.07884e+06	2.21031e+07	6.42319e+06	1.77276e+07	2.13154e+07	8.69766e+06	7.50583e+06	4.50388e+07	3.09432e+07	3.06887e+07	1.6845e+07	7.24696e+06	1.13955e+07	8.69237e+06	1.60522e+07	7.07229e+06	1.22851e+07	1.25127e+07	1.91066e+07	8.18006e+06	9.72989e+07	7.70794e+06	9.20437e+06
TG 17:1_18:2_18:3	3.67774e+06	2.77433e+06	1.9506e+07	2.34455e+06	3.08777e+06	6.88047e+06	5.99306e+06	9.60812e+06	1.03792e+07	1.03151e+07	7.27815e+06	5.11466e+06	1.4809e+07	4.14818e+06	4.74408e+06	1.00675e+06	5.35481e+06	2.18702e+06	1.81628e+06	1.23767e+07	1.55275e+06	1.32737e+07	3.51407e+06	2.29147e+06	1.41537e+07	3.34956e+06	1.28279e+07	2.02126e+07	364570	8.88609e+06	1.8603e+07	7.71984e+06	1.35743e+07	3.66275e+06	1.1001e+07	2.59545e+06	4.52369e+06	6.30616e+06	9.81192e+06	7.71446e+06	5.75878e+06	7.79079e+06	1.98777e+06	6.08608e+06	1.00641e+07	2.29458e+06	9.93374e+06	1.58121e+07	6.79531e+06
TG 18:1_18:3_22:5	3.381e+06	2.94937e+06	1.50091e+07	2.12983e+06	5.40346e+06	5.82429e+06	5.91302e+06	4.74456e+06	5.72286e+06	7.4977e+06	1.02037e+07	3.77624e+06	7.94884e+06	5.76514e+06	5.36851e+06	1.83037e+06	2.43352e+06	1.2043e+06	3.88162e+06	1.19186e+07	2.22622e+06	1.12042e+07	3.30504e+06	1.6079e+06	1.23652e+07	3.53183e+06	1.15354e+07	2.37502e+07	974250	3.69697e+06	9.00667e+06	1.17852e+07	7.99797e+06	2.04874e+06	5.716e+06	2.27953e+06	3.79962e+06	4.74447e+06	7.69094e+06	5.78248e+06	1.62834e+06	3.98262e+06	1.89991e+06	2.71393e+06	8.18786e+06	4.50343e+06	8.62083e+06	1.67308e+07	5.14348e+06
TG 12:0_14:0_16:0	7.07566e+06	4.97349e+06	7.83622e+06	6.52495e+06	5.84693e+06	5.55941e+06	6.37991e+06	5.24798e+06	6.55427e+06	7.05639e+06	9.10661e+06	3.04838e+06	1.27152e+07	3.76048e+06	3.91278e+06	5.58029e+06	2.53869e+06	2.63996e+06	5.09445e+06	1.43496e+07	2.37167e+06	4.39811e+06	3.18564e+06	2.04898e+06	4.90666e+06	4.04532e+06	1.45888e+07	1.13476e+07	1.92376e+06	1.28153e+07	6.21934e+06	4.37977e+06	3.08226e+06	5.24206e+06	6.29454e+06	4.62163e+06	4.33278e+06	3.69033e+07	3.22998e+06	4.69149e+06	4.54537e+07	2.80515e+06	8.35721e+06	7.1965e+06	4.59073e+06	1.83095e+07	1.93873e+07	1.18977e+07	3.52022e+06
SM 9:1;2O/28:5	1.72702e+06	2.89334e+06	1.57817e+06	5.70977e+06	2.10875e+06	3.57818e+06	2.45952e+06	3.80737e+06	2.52273e+06	4.16176e+06	2.87268e+06	3.40891e+06	1.96075e+06	3.03412e+06	2.80154e+06	1.31649e+06	2.06095e+06	1.83224e+06	2.06142e+06	756348	2.21691e+06	4.69113e+06	3.70939e+06	1.49761e+06	3.47084e+06	4.64202e+06	2.3273e+06	2.66945e+06	1.70016e+06	3.4983e+06	4.26868e+06	2.45567e+06	3.31633e+06	2.47411e+06	5.73596e+06	3.20097e+06	4.64222e+06	1.24479e+06	4.73918e+06	2.48775e+06	2.32527e+06	2.19905e+06	3.69937e+06	3.44434e+06	6.51223e+06	8.78924e+06	6.54743e+06	3.0137e+06	5.21701e+06
TG 12:0_14:0_18:1	1.51628e+07	8.78572e+06	1.428e+07	2.64389e+06	7.24431e+06	9.34716e+06	1.16412e+07	6.95974e+06	9.28045e+06	7.67563e+06	1.84663e+07	2.01552e+06	4.24445e+07	6.47209e+06	4.7788e+06	1.01436e+07	3.54061e+06	5.0738e+06	8.68871e+06	5.43363e+07	3.77198e+06	9.22858e+06	5.13205e+06	4.83117e+06	7.64004e+06	8.9911e+06	4.45671e+07	3.55789e+07	3.94344e+06	2.47726e+07	1.95915e+07	8.51418e+06	5.60791e+06	1.56091e+07	9.5823e+06	8.52538e+06	1.31544e+07	7.49497e+07	5.31962e+06	1.07329e+07	9.71733e+07	5.44933e+06	1.94155e+07	1.61109e+07	7.22888e+06	2.53211e+07	5.7778e+07	2.84855e+07	8.62712e+06
CE 22:6	4.97999e+06	3.07834e+07	3.11566e+07	6.55723e+07	2.86719e+07	7.18839e+07	2.75417e+07	6.23239e+07	2.47102e+07	5.95362e+07	7.34128e+07	6.12859e+07	5.63764e+07	7.7458e+07	2.1739e+07	1.5567e+07	2.32191e+07	1.46934e+07	7.079e+06	7.76948e+06	1.88384e+07	3.66017e+07	2.25397e+07	1.17774e+07	1.66561e+07	3.10229e+07	1.94078e+07	2.07311e+07	6.88613e+06	1.5786e+07	2.99277e+07	2.48247e+07	5.75172e+07	1.63206e+07	2.82555e+07	1.66613e+07	2.98523e+07	2.26001e+07	9.35823e+07	2.09582e+07	2.19716e+07	8.67637e+06	1.63994e+07	1.88685e+07	4.50362e+07	7.04026e+07	7.36026e+07	4.122e+07	7.46048e+07
TG 18:1_18:2_20:5	7.02002e+07	5.16492e+07	1.69724e+08	3.54535e+07	8.6119e+07	9.43647e+07	5.58803e+07	5.82431e+07	5.7658e+07	1.12678e+08	8.77172e+07	5.13948e+07	1.31042e+08	6.38243e+07	6.77856e+07	2.33408e+07	3.7112e+07	4.33335e+07	4.97113e+07	1.08985e+08	3.40818e+07	1.42604e+08	7.09215e+07	3.56827e+07	1.48832e+08	8.89552e+07	2.0023e+08	2.02329e+08	8.14618e+06	1.25421e+08	1.19953e+08	1.5864e+08	9.8936e+07	6.49633e+07	1.15378e+08	6.56411e+07	4.90834e+07	5.15257e+07	8.565e+07	8.57554e+07	3.31199e+07	6.20392e+07	3.75921e+07	4.21723e+07	1.05101e+08	6.19989e+07	1.18784e+08	2.43218e+08	5.96882e+07
TG 18:1_20:4_22:6	6.92232e+06	2.93656e+06	5.43217e+06	5.44221e+06	2.34089e+06	3.6595e+06	1.41584e+06	978621	803859	3.06356e+06	3.95181e+06	1.85e+06	2.88392e+06	5.98345e+06	1.36222e+06	1.40423e+06	846113	3.43898e+06	6.36014e+06	1.1096e+07	8.34621e+06	5.68538e+06	9.15255e+06	1.24064e+06	3.56997e+06	4.42607e+06	6.83243e+06	1.27734e+07	997444	7.50985e+06	4.12516e+06	8.12903e+06	5.0138e+06	4.4662e+06	2.95764e+06	9.9433e+06	2.0837e+06	5.9378e+06	6.4649e+06	6.85067e+06	3.58867e+06	5.50068e+06	1.78262e+06	1.16586e+06	5.2517e+06	7.10899e+06	1.65099e+07	7.9799e+06	7.30309e+06
TG 16:0_20:4_22:6	3.03756e+06	2.69482e+06	5.32844e+06	2.00554e+06	944827	5.41392e+06	696526	689138	567687	1.70187e+06	2.09512e+06	797947	4.30362e+06	4.01207e+06	1.31366e+06	975971	571066	2.39414e+06	1.6005e+06	9.44866e+06	4.39682e+06	2.60587e+06	5.3207e+06	642748	2.70033e+06	2.48497e+06	3.35521e+06	1.03301e+07	400281	3.11252e+06	1.26049e+07	7.49084e+06	3.80135e+06	2.90928e+06	1.56469e+06	4.80723e+06	2.59965e+06	4.84605e+06	3.80815e+06	2.79634e+06	2.3014e+06	2.01648e+06	678051	883198	5.04665e+06	4.13704e+06	9.23068e+06	5.79697e+06	3.0209e+06
TG 18:0_18:3_18:4	4.60035e+07	2.13844e+07	1.29925e+08	2.67312e+07	3.93725e+07	6.04269e+07	2.15054e+07	2.52881e+07	1.6692e+07	4.10998e+07	6.6314e+07	2.16884e+07	1.03537e+08	3.37943e+07	4.25616e+07	1.11335e+07	2.11385e+07	4.47851e+07	3.03978e+07	1.74498e+08	2.12857e+07	6.74452e+07	6.50656e+07	1.5161e+07	4.88097e+07	3.77519e+07	1.40136e+08	1.89657e+08	4.40893e+06	7.0876e+07	1.08363e+08	1.1808e+08	8.60622e+07	8.59175e+07	4.51388e+07	5.39673e+07	4.67278e+07	7.43075e+07	5.71574e+07	7.09158e+07	3.91062e+07	4.33933e+07	2.99633e+07	2.35182e+07	7.48927e+07	3.58681e+07	1.26025e+08	1.98043e+08	6.07617e+07
TG 12:0_16:0_18:2	2.26572e+07	1.57887e+07	3.90367e+07	1.41093e+07	8.74213e+06	2.43805e+07	2.11226e+07	1.23714e+07	1.73547e+07	1.43228e+07	7.4197e+07	1.21447e+07	1.05002e+08	1.48273e+07	1.06045e+07	2.17458e+07	6.16052e+06	1.44721e+07	1.38746e+07	1.09548e+08	5.25038e+06	2.01515e+07	1.09102e+07	8.48008e+06	1.00009e+07	1.63247e+07	1.01183e+08	9.11187e+07	4.96128e+06	4.87287e+07	6.60463e+07	2.04984e+07	1.816e+07	4.17219e+07	3.33621e+07	1.72319e+07	4.0911e+07	1.23611e+08	1.61926e+07	2.30665e+07	1.5669e+08	1.31468e+07	5.94865e+07	4.2368e+07	2.22227e+07	6.63908e+07	1.37269e+08	1.47897e+08	2.88078e+07
TG 12:0_18:1_18:2	5.35204e+07	4.20868e+07	1.19081e+08	2.65679e+07	1.77637e+07	5.91447e+07	6.36797e+07	3.80236e+07	3.69469e+07	3.55222e+07	1.47601e+08	4.50144e+07	2.64426e+08	5.24132e+07	4.23245e+07	5.00417e+07	2.64561e+07	4.75417e+07	3.42141e+07	2.85277e+08	2.92098e+06	7.64688e+07	3.05806e+07	2.84429e+07	2.65941e+07	3.56516e+07	2.18608e+08	2.23735e+08	1.97534e+06	9.99529e+07	2.15644e+08	6.49091e+07	7.53533e+07	1.09513e+08	1.36635e+08	3.55646e+07	1.19924e+08	1.85238e+08	5.8425e+07	6.63923e+07	2.02195e+08	3.96576e+07	9.67573e+07	1.05947e+08	7.62721e+07	1.22719e+08	3.29048e+08	3.44302e+08	9.55382e+07
TG 17:0_18:0_18:3	2.17438e+06	3.8694e+06	1.24612e+07	1.84701e+06	1.05965e+06	3.88759e+06	3.74275e+06	2.17201e+06	1.65694e+06	2.03094e+06	1.13841e+07	3.36131e+06	2.34094e+07	3.40578e+06	2.64461e+06	4.78546e+06	2.09068e+06	2.80047e+06	1.14745e+06	1.32389e+07	486169	3.27589e+06	2.33255e+06	3.1626e+06	1.0598e+06	1.85983e+06	1.2666e+07	1.38695e+07	302445	4.65301e+06	1.32238e+07	5.0556e+06	5.84385e+06	8.22515e+06	7.67463e+06	798535	8.06242e+06	1.5891e+07	5.17746e+06	4.8164e+06	7.22741e+06	805553	3.54434e+06	4.10204e+06	2.45159e+06	4.98921e+06	1.20202e+07	1.27895e+07	4.36909e+06
TG 14:0_18:2_19:2	4.94737e+06	5.58664e+06	8.10142e+06	1.96278e+06	1.40125e+06	2.7337e+06	3.13054e+06	3.47948e+06	2.24958e+06	2.43488e+06	3.3766e+06	1.46828e+06	3.37139e+06	2.95424e+06	4.21218e+06	3.5016e+06	3.34182e+06	2.4048e+06	2.93281e+06	8.76649e+06	658532	5.01935e+06	1.75033e+06	2.60982e+06	3.04489e+06	3.16561e+06	5.20336e+06	3.79471e+06	459327	7.42958e+06	7.40878e+06	1.61388e+06	4.59601e+06	2.45756e+06	8.15495e+06	2.96816e+06	5.43371e+06	4.061e+06	4.26082e+06	1.48939e+06	1.15519e+06	2.56224e+06	1.6402e+06	2.8387e+06	4.39039e+06	2.12684e+06	5.09401e+06	9.46777e+06	2.36846e+06
TG 10:0_19:0_26:4	6.79073e+06	1.72879e+07	3.99031e+07	6.9577e+06	6.65102e+06	1.88804e+07	1.97224e+07	2.09924e+07	1.79419e+07	1.5903e+07	3.63256e+07	1.69422e+07	5.81683e+07	1.6479e+07	1.35908e+07	9.77381e+06	1.12844e+07	1.08563e+07	7.15135e+06	2.82666e+07	1.76476e+06	2.01983e+07	7.97112e+06	8.4684e+06	1.01376e+07	1.2044e+07	3.4093e+07	3.29749e+07	1.79571e+06	1.24409e+07	3.54454e+07	1.9397e+07	2.79013e+07	1.89536e+07	2.76678e+07	4.90113e+06	2.11679e+07	1.77528e+07	1.96897e+07	1.51855e+07	5.50502e+06	6.25317e+06	6.98938e+06	9.22272e+06	1.01316e+07	7.39457e+06	2.73184e+07	3.31569e+07	1.26959e+07
TG 14:0_18:2_18:2	1.88577e+08	1.81816e+08	4.69314e+08	4.99355e+07	9.1625e+07	2.45859e+08	2.29586e+08	2.29699e+08	1.99326e+08	2.00026e+08	4.52839e+08	2.20366e+08	7.33432e+08	2.05327e+08	2.14068e+08	1.11353e+08	1.24637e+08	1.62011e+08	1.4681e+08	7.57207e+08	4.38946e+07	3.19551e+08	1.09003e+08	9.66774e+07	1.78665e+08	1.9231e+08	6.35635e+08	6.04658e+08	2.47052e+07	2.40844e+08	7.09694e+08	2.73928e+08	3.57408e+08	2.71642e+08	4.64871e+08	1.26563e+08	4.00534e+08	2.79928e+08	2.11881e+08	1.96715e+08	2.29567e+08	1.69042e+08	1.71103e+08	2.25054e+08	3.28287e+08	2.23672e+08	7.18609e+08	9.66982e+08	3.1391e+08
CE 18:3	1.94125e+06	2.08841e+07	2.22836e+07	2.4039e+07	4.18052e+07	6.26977e+07	3.06e+07	4.62329e+07	2.94233e+07	6.46545e+07	5.46609e+07	5.62151e+07	6.29146e+07	3.48929e+07	8.79187e+06	4.62476e+06	1.02057e+07	2.06734e+07	3.28464e+06	4.85693e+06	8.98697e+06	1.09594e+07	1.28477e+07	8.57171e+06	3.79027e+06	1.11143e+07	1.04754e+07	8.99226e+06	2.85846e+06	4.21824e+06	1.8092e+07	2.5507e+07	2.55944e+07	3.19731e+07	1.3103e+07	2.56074e+06	6.8544e+06	2.86161e+07	2.24469e+07	9.54238e+06	7.96678e+06	9.66569e+06	1.32986e+07	9.53226e+06	7.76422e+06	7.0363e+06	6.12129e+07	2.77689e+07	4.30368e+07
TG 17:1_18:2_18:2	1.20693e+07	1.42909e+07	7.66984e+06	3.39058e+06	6.93441e+06	7.09607e+06	1.08865e+07	1.07758e+07	7.92813e+06	7.67268e+06	7.38791e+06	3.36071e+06	7.05015e+06	8.30021e+06	1.1692e+07	6.77829e+06	7.07629e+06	4.81914e+06	9.21098e+06	1.98064e+07	928178	1.10674e+07	3.00348e+06	7.83105e+06	7.757e+06	8.82146e+06	1.45684e+07	8.01117e+06	1.99108e+06	1.06798e+07	2.69807e+07	7.37179e+06	9.48043e+06	3.24829e+06	1.54205e+07	9.1895e+06	1.43038e+07	4.75302e+06	9.18514e+06	4.36635e+06	5.38388e+06	7.63548e+06	3.50009e+06	5.10069e+06	1.88563e+07	6.49478e+06	8.6007e+06	1.34183e+07	6.29732e+06
TG 16:0_18:2_18:3	3.60502e+08	5.59333e+08	1.6617e+09	9.58423e+07	3.34138e+08	7.7748e+08	8.43038e+08	1.06538e+09	1.34189e+09	1.07888e+09	1.42755e+09	9.27734e+08	1.88429e+09	6.99281e+08	1.11751e+09	2.88858e+08	6.00163e+08	5.74115e+08	4.57492e+08	1.94761e+09	2.37478e+08	1.18331e+09	4.24516e+08	3.46619e+08	1.06633e+09	6.58946e+08	1.8893e+09	1.84365e+09	1.13693e+08	7.30059e+08	2.18986e+09	1.03566e+09	1.54453e+09	6.23265e+08	1.34703e+09	4.87411e+08	1.29888e+09	4.81316e+08	8.14588e+08	5.83656e+08	4.36461e+08	6.51568e+08	4.41755e+08	5.85572e+08	1.36384e+09	6.13469e+08	1.54192e+09	2.37895e+09	9.2189e+08
TG 17:2_19:2_19:2	1.12301e+07	1.32314e+07	2.16826e+07	1.59223e+06	7.81266e+06	9.48335e+06	1.2925e+07	1.41356e+07	2.69496e+07	1.80933e+07	7.70707e+06	8.06456e+06	7.07558e+06	7.9785e+06	1.44024e+07	5.02937e+06	9.07091e+06	3.98957e+06	7.02461e+06	1.31597e+07	2.51594e+06	1.97289e+07	3.72701e+06	1.07868e+07	2.15822e+07	1.33377e+07	1.8089e+07	9.76495e+06	2.06936e+06	1.29891e+07	1.57576e+07	7.09338e+06	1.13599e+07	3.20011e+06	1.4454e+07	7.82908e+06	1.18526e+07	3.45182e+06	1.0903e+07	5.09017e+06	3.99147e+06	8.6474e+06	2.68678e+06	6.03036e+06	8.44062e+06	4.1506e+06	6.20356e+06	1.29077e+07	7.77689e+06
TG 18:1_18:2_18:3	4.87047e+08	6.11344e+08	1.8499e+09	7.98944e+07	4.25821e+08	8.44607e+08	1.11189e+09	1.50128e+09	3.15267e+09	2.18473e+09	1.53934e+09	1.11092e+09	1.6219e+09	7.42928e+08	1.34779e+09	2.4601e+08	8.66701e+08	3.86739e+08	3.7033e+08	1.15618e+09	1.86696e+08	1.84095e+09	3.35122e+08	6.2558e+08	2.34106e+09	1.04325e+09	2.08814e+09	1.74092e+09	9.9558e+07	8.04281e+08	1.79443e+09	9.09689e+08	1.47994e+09	3.78412e+08	1.56193e+09	3.58808e+08	1.13422e+09	2.74446e+08	8.60419e+08	5.00704e+08	2.90752e+08	6.27952e+08	2.7064e+08	5.9996e+08	7.82614e+08	4.47577e+08	5.60299e+08	1.98008e+09	9.38131e+08
TG 16:0_18:2_22:6	7.02636e+07	5.84786e+07	1.48729e+08	5.27484e+07	3.69084e+07	7.06985e+07	5.82095e+07	5.45049e+07	5.08313e+07	6.37373e+07	2.02288e+08	6.82811e+07	1.17058e+08	1.21682e+08	6.42389e+07	3.43945e+07	2.91663e+07	7.07841e+07	6.17186e+07	2.01173e+08	1.00625e+08	1.18083e+08	9.85983e+07	2.7572e+07	8.48628e+07	6.52473e+07	1.26033e+08	2.15674e+08	2.72268e+07	7.45603e+07	1.30426e+08	1.32447e+08	2.00132e+08	5.14814e+07	6.88517e+07	1.11893e+08	1.26681e+08	8.28514e+07	9.83335e+07	6.00914e+07	5.8273e+07	1.07294e+08	3.07441e+07	3.50597e+07	1.60229e+08	1.35396e+08	2.2747e+08	1.92479e+08	1.54212e+08
TG 18:1_18:2_22:6	5.7398e+07	4.05432e+07	1.01542e+08	5.30625e+07	5.10958e+07	4.79933e+07	3.6639e+07	2.50966e+07	2.24208e+07	4.83139e+07	6.29659e+07	3.61111e+07	5.93307e+07	6.46247e+07	3.59326e+07	2.09541e+07	1.63323e+07	5.64517e+07	4.7692e+07	1.19296e+08	9.48215e+07	9.7907e+07	7.45614e+07	2.26685e+07	4.48645e+07	4.18321e+07	1.29097e+08	9.41094e+07	2.21482e+07	6.47854e+07	9.72392e+07	9.50425e+07	9.34722e+07	4.05764e+07	4.53497e+07	9.69473e+07	5.78643e+07	5.85373e+07	5.26166e+07	5.26837e+07	3.28083e+07	5.83183e+07	2.17474e+07	1.8663e+07	5.82144e+07	7.48135e+07	1.23515e+08	8.64335e+07	8.60257e+07
TG 14:0_15:0_16:1	2.02124e+07	7.83573e+06	1.28066e+07	1.67195e+07	1.36131e+07	1.00826e+07	1.2221e+07	1.04461e+07	1.47668e+07	1.44971e+07	1.13401e+07	7.15944e+06	1.05554e+07	7.63615e+06	1.07748e+07	6.53232e+06	6.63308e+06	1.09563e+07	1.05374e+07	2.6922e+07	9.45952e+06	1.37233e+07	7.87455e+06	5.24619e+06	9.5727e+06	1.06141e+07	1.99652e+07	1.34766e+07	7.40106e+06	1.39091e+07	1.78732e+07	6.32646e+06	8.49901e+06	1.00468e+07	8.86847e+06	1.53009e+07	1.57984e+07	1.83425e+07	5.60229e+06	7.6243e+06	6.95759e+07	7.55347e+06	8.63624e+06	7.76217e+06	8.18744e+06	1.18796e+07	1.50544e+07	9.52689e+06	8.80122e+06
CE 20:4	1.48237e+08	3.01117e+08	3.20257e+08	9.1063e+08	6.43834e+08	5.92929e+08	3.13735e+08	5.27895e+08	2.13434e+08	6.23794e+08	4.73301e+08	4.2955e+08	5.24684e+08	4.21413e+08	2.57152e+08	1.46407e+08	1.84076e+08	2.65204e+08	1.90662e+08	7.11578e+07	3.99474e+08	1.79676e+08	3.11933e+08	1.48352e+08	1.93351e+08	1.7097e+08	1.51247e+08	2.16897e+08	1.52993e+08	8.36726e+07	2.64059e+08	2.61943e+08	4.1576e+08	2.61307e+08	3.0483e+08	8.19531e+07	2.37956e+08	2.52261e+08	5.61121e+08	2.18599e+08	2.25819e+08	1.57179e+08	2.81351e+08	2.42276e+08	4.17142e+08	2.75991e+08	6.56032e+08	2.43212e+08	4.89696e+08
TG 15:0_16:1_16:1	1.52048e+07	5.01758e+06	1.5663e+07	1.449e+07	1.07363e+07	1.1382e+07	1.05714e+07	1.02769e+07	1.0693e+07	1.15563e+07	1.78784e+07	7.70515e+06	2.10778e+07	7.37997e+06	1.07861e+07	8.31873e+06	5.43963e+06	1.14301e+07	8.45347e+06	3.81616e+07	7.84006e+06	1.06371e+07	6.48792e+06	4.33726e+06	7.61342e+06	9.12502e+06	3.10267e+07	2.14169e+07	5.42751e+06	1.55394e+07	2.68657e+07	6.67205e+06	9.25867e+06	1.25763e+07	9.64707e+06	1.37872e+07	2.25315e+07	2.47174e+07	2.99792e+06	7.40594e+06	8.52875e+07	7.46695e+06	1.00651e+07	1.29719e+07	8.71134e+06	1.17871e+07	2.83635e+07	1.39676e+07	1.15004e+07
CE 22:5	1.97357e+06	2.24121e+06	3.46868e+06	8.91476e+06	5.76657e+06	7.03354e+06	4.87049e+06	4.82193e+06	4.09927e+06	6.22534e+06	7.07664e+06	2.50566e+06	5.14524e+06	4.41528e+06	3.22187e+06	2.23592e+06	1.8455e+06	3.40579e+06	5.70633e+06	1.61115e+06	2.70155e+06	1.83261e+06	2.71335e+06	1.29602e+06	1.76246e+06	2.47327e+06	2.86542e+06	4.5539e+06	1.20874e+06	1.64895e+06	3.04788e+06	3.00122e+06	6.19175e+06	3.4172e+06	3.63084e+06	1.12963e+06	1.98776e+06	2.86262e+06	4.36018e+06	2.80867e+06	2.79576e+06	1.78537e+06	3.40271e+06	2.82143e+06	4.75e+06	3.59275e+06	7.21606e+06	4.06959e+06	4.06023e+06
TG 13:0_18:1_18:2	1.41738e+07	7.72261e+06	2.1041e+07	1.06688e+07	2.10818e+06	1.12197e+07	8.78457e+06	1.01499e+07	1.01872e+07	8.65098e+06	3.03658e+07	8.27216e+06	3.2439e+07	1.16408e+07	1.25929e+07	1.16779e+07	4.88039e+06	1.89614e+07	8.2503e+06	7.01855e+07	4.34813e+06	1.70639e+07	7.20538e+06	3.38601e+06	7.39778e+06	5.46975e+06	5.33623e+07	3.94444e+07	3.25148e+06	2.15989e+07	5.84451e+07	1.22404e+07	2.52192e+07	1.57587e+07	1.88459e+07	1.21926e+07	3.5007e+07	3.14535e+07	1.16941e+07	1.08401e+07	6.33389e+07	8.64178e+06	1.09182e+07	2.19751e+07	1.5681e+07	1.66643e+07	4.23328e+07	3.67299e+07	2.15069e+07
SM 8:1;2O/33:0	1.8331e+08	8.32157e+07	6.62437e+07	1.06082e+08	5.60578e+07	1.07305e+08	5.19971e+07	8.17626e+07	3.24139e+07	1.05602e+08	1.43385e+08	6.3638e+07	9.99414e+07	1.20094e+08	6.82409e+07	2.6899e+07	2.37739e+07	1.89142e+08	1.90713e+08	2.44257e+08	1.66443e+08	2.68055e+08	6.36742e+07	3.53788e+07	2.21567e+08	8.80087e+07	3.58319e+08	1.52271e+08	9.35852e+07	7.64219e+07	2.61244e+08	8.03999e+07	1.38109e+08	3.96615e+07	7.85652e+07	9.89687e+07	2.24674e+08	1.42836e+08	2.41443e+08	8.616e+07	1.23901e+08	1.62945e+08	8.45699e+07	9.36255e+07	1.87831e+08	2.26122e+08	1.82813e+08	3.15157e+08	2.53183e+08
TG 15:1_18:1_18:2	2.64916e+07	3.15752e+07	6.24365e+07	1.54944e+07	1.3562e+07	3.48775e+07	2.26197e+07	3.52888e+07	4.86821e+07	2.83446e+07	9.13132e+07	3.85928e+07	6.86594e+07	4.04772e+07	3.77098e+07	2.97433e+07	1.97399e+07	4.52199e+07	1.83074e+07	1.26583e+08	1.28561e+07	6.35485e+07	1.97706e+07	1.44551e+07	4.03734e+07	3.3755e+07	1.07438e+08	7.40402e+07	4.06396e+06	4.46633e+07	1.25188e+08	3.7354e+07	7.52549e+07	3.43815e+07	5.35189e+07	2.34076e+07	9.79828e+07	4.10374e+07	1.8889e+07	2.46215e+07	6.25702e+07	2.74305e+07	2.14788e+07	4.43061e+07	7.32849e+07	4.13158e+07	5.09179e+07	9.77882e+07	5.74123e+07
TG 18:1_18:2_22:5	1.2157e+07	1.20177e+07	5.66539e+07	7.41744e+06	2.06567e+07	1.27001e+07	2.1056e+07	9.56975e+06	1.73047e+07	1.95274e+07	3.31622e+07	1.60639e+07	3.89557e+07	1.77565e+07	2.40942e+07	1.22658e+07	9.89876e+06	1.25362e+07	7.28063e+06	4.18967e+07	1.45152e+07	3.51089e+07	1.19097e+07	6.86949e+06	1.57805e+07	1.11787e+07	4.44284e+07	3.66001e+07	3.42541e+06	7.32444e+06	3.73484e+07	2.22267e+07	5.03225e+07	6.42349e+06	2.40204e+07	1.32109e+07	2.94033e+07	9.84139e+06	2.17433e+07	1.0016e+07	6.83589e+06	1.36996e+07	6.40102e+06	1.04147e+07	2.47508e+07	1.73724e+07	3.67113e+07	5.95966e+07	2.38425e+07
TG 17:1_18:0_22:6	2.73752e+06	4.95523e+06	8.56608e+06	1.96356e+06	4.53166e+06	3.08572e+06	2.93572e+06	1.57142e+06	2.07394e+06	1.9723e+06	3.19476e+06	991137	1.82133e+06	2.72237e+06	5.45364e+06	2.47266e+06	1.7077e+06	8.09598e+06	1.88444e+06	8.65547e+06	2.77762e+06	7.66894e+06	2.25953e+06	1.93777e+06	3.05628e+06	4.40355e+06	9.16428e+06	6.4296e+06	863923	4.21642e+06	1.01874e+07	3.33103e+06	7.48706e+06	1.18311e+06	3.23632e+06	6.88109e+06	4.73478e+06	1.90588e+06	3.71488e+06	2.13748e+06	1.24771e+06	4.43368e+06	1.32165e+06	1.21902e+06	4.25414e+06	5.83248e+06	2.37416e+06	6.76563e+06	3.20249e+06
TG 18:2_18:3_19:1	3.51638e+06	4.73044e+06	1.3376e+07	3.22457e+06	4.01504e+06	4.9351e+06	3.78012e+06	3.04753e+06	5.26776e+06	4.07072e+06	3.35799e+06	2.68038e+06	5.95723e+06	5.17206e+06	6.46163e+06	4.91283e+06	3.71668e+06	7.57797e+06	2.93734e+06	1.73476e+07	4.29196e+06	8.02242e+06	2.36862e+06	2.0579e+06	4.03988e+06	4.1438e+06	1.49937e+07	1.57755e+07	1.45713e+06	5.51383e+06	1.59025e+07	6.72372e+06	9.04139e+06	2.90294e+06	8.97161e+06	6.13115e+06	8.36817e+06	4.6829e+06	5.59007e+06	4.5029e+06	3.80234e+06	5.88252e+06	2.03371e+06	2.66403e+06	6.36306e+06	7.59733e+06	6.42873e+06	1.22857e+07	5.68311e+06
TG 16:0_18:2_22:5	1.5878e+08	1.42463e+08	4.47626e+08	1.43837e+08	2.84094e+08	2.94972e+08	1.82008e+08	1.72736e+08	1.87716e+08	3.46797e+08	3.25682e+08	1.94143e+08	3.25877e+08	2.14978e+08	2.86303e+08	1.67914e+08	1.43144e+08	2.80848e+08	1.43037e+08	4.46387e+08	2.30044e+08	4.66826e+08	1.60818e+08	1.0712e+08	2.27901e+08	1.94518e+08	7.12167e+08	3.86812e+08	5.86276e+07	1.74666e+08	5.98565e+08	3.44486e+08	5.43744e+08	1.69656e+08	3.17481e+08	4.62262e+08	3.27825e+08	1.47257e+08	2.66942e+08	1.8357e+08	9.17441e+07	2.20703e+08	1.05072e+08	7.46876e+07	3.08139e+08	2.23563e+08	2.31802e+08	6.93732e+08	2.70185e+08
TG 16:0_18:2_20:4	9.81689e+07	1.22752e+08	3.6997e+08	1.18455e+08	1.85818e+08	1.95989e+08	1.27232e+08	1.06597e+08	1.02683e+08	1.53197e+08	2.04235e+08	1.17628e+08	4.5374e+08	1.54564e+08	1.60747e+08	1.23683e+08	9.9091e+07	2.77321e+08	1.24532e+08	5.6497e+08	2.84489e+08	1.88791e+08	1.71972e+08	4.65612e+07	1.28723e+08	1.4178e+08	5.52298e+08	3.32717e+08	6.32319e+07	1.98322e+08	5.42585e+08	3.05322e+08	3.97942e+08	2.00286e+08	1.32354e+08	2.63233e+08	2.96763e+08	2.05707e+08	1.88647e+08	1.8534e+08	1.00521e+08	1.87701e+08	1.30319e+08	7.44679e+07	2.49446e+08	2.26028e+08	4.09161e+08	6.93914e+08	1.50741e+08
TG 12:0_16:0_16:0	1.04352e+07	1.22013e+07	1.54124e+07	1.89928e+07	1.45921e+07	1.42815e+07	1.23151e+07	1.19217e+07	1.50789e+07	1.71235e+07	2.47624e+07	7.61266e+06	3.57647e+07	9.10818e+06	7.39564e+06	1.49658e+07	1.03119e+07	1.6234e+07	1.19398e+07	4.49511e+07	8.05909e+06	1.54232e+07	5.47784e+06	6.41431e+06	1.14519e+07	1.36704e+07	3.17986e+07	2.41817e+07	1.0992e+07	3.82833e+06	1.81114e+07	7.79513e+06	9.89745e+06	3.92234e+06	1.09724e+07	1.57024e+07	1.87455e+07	6.65493e+07	8.39698e+06	7.58874e+06	6.44909e+07	5.97016e+06	2.88127e+07	1.35651e+07	7.2571e+06	4.59258e+07	4.83088e+07	3.37462e+07	1.30283e+07
TG 12:0_16:0_18:1	4.00203e+07	3.38004e+07	6.92656e+07	4.69411e+07	2.90182e+07	4.06803e+07	3.79387e+07	2.5481e+07	3.57624e+07	3.33055e+07	9.57865e+07	2.61297e+07	1.65986e+08	2.75975e+07	2.62741e+07	5.3404e+07	2.27511e+07	4.51911e+07	2.31486e+07	2.65048e+08	1.92631e+07	3.08268e+07	1.4494e+07	1.36793e+07	1.59948e+07	2.8609e+07	1.47531e+08	6.11416e+07	1.81841e+07	5.99037e+07	1.25944e+08	2.84755e+07	3.68508e+07	6.90185e+07	2.98649e+07	2.90331e+07	9.55494e+07	1.64713e+08	2.71847e+07	3.12986e+07	2.48492e+08	2.90684e+07	9.66008e+07	6.12271e+07	3.48356e+07	1.39671e+08	2.07547e+08	1.61925e+08	5.911e+07
TG 15:1_19:0_19:1	6.93853e+06	1.19759e+07	2.62178e+07	1.33692e+07	4.56263e+06	1.46181e+07	1.48273e+07	7.76172e+06	3.19507e+06	7.18784e+06	2.53789e+07	1.02339e+07	6.97237e+07	1.00595e+07	4.54333e+06	1.11417e+07	4.29834e+06	8.21228e+06	2.84599e+06	1.89551e+07	1.95614e+06	3.77727e+06	3.91949e+06	4.527e+06	1.48081e+06	3.81065e+06	1.38834e+07	1.94137e+07	1.59443e+06	1.83923e+07	1.61366e+07	9.97064e+06	6.67856e+06	2.07705e+07	6.9567e+06	2.10014e+06	9.81924e+06	2.8536e+07	9.17124e+06	9.54774e+06	1.63473e+07	2.65669e+06	9.57535e+06	1.03407e+07	5.79153e+06	7.33111e+06	1.87374e+07	1.17933e+07	8.4013e+06
TG 14:0_16:0_18:2	1.44551e+08	1.59244e+08	3.46778e+08	1.34342e+08	7.18676e+07	2.08158e+08	2.00799e+08	1.11791e+08	1.11084e+08	9.0384e+07	4.06753e+08	1.37255e+08	7.88534e+08	1.4678e+08	1.16225e+08	2.27125e+08	9.87335e+07	2.14655e+08	7.50191e+07	9.90231e+08	6.04775e+07	1.38134e+08	5.97921e+07	4.54398e+07	3.89623e+07	9.70765e+07	6.48556e+08	4.95863e+08	4.29001e+07	2.55824e+08	6.81144e+08	1.59044e+08	2.72616e+08	3.07096e+08	1.60058e+08	1.09367e+08	4.89597e+08	4.21727e+08	1.41602e+08	1.5041e+08	4.97524e+08	1.23449e+08	2.90183e+08	2.61729e+08	1.87927e+08	3.17189e+08	7.63897e+08	5.78806e+08	2.66806e+08
TG 16:0_16:1_18:2	6.85538e+08	8.28173e+08	1.38942e+09	4.82785e+08	4.6276e+08	6.19573e+08	1.02461e+09	6.9893e+08	6.72099e+08	5.3449e+08	1.23063e+09	8.36447e+08	2.04491e+09	8.03728e+08	8.26022e+08	9.1914e+08	5.6973e+08	9.7544e+08	4.0872e+08	2.83439e+09	2.49389e+08	7.6303e+08	2.97487e+08	2.12394e+08	2.12913e+08	3.51895e+08	1.83887e+09	1.58544e+09	2.04811e+08	6.67316e+08	2.45029e+09	6.63312e+08	1.50047e+09	8.24289e+08	8.05473e+08	5.51601e+08	2.06418e+09	8.10822e+08	7.08539e+08	5.48769e+08	7.22315e+08	6.05165e+08	6.48554e+08	8.06324e+08	1.11266e+09	1.00812e+09	1.63892e+09	1.80717e+09	9.02334e+08
TG 17:0_17:2_19:2	2.17991e+07	1.6192e+07	2.56292e+07	9.15984e+06	1.2048e+07	5.6518e+06	1.33409e+07	1.04964e+07	1.88236e+07	1.23057e+07	8.3493e+06	5.93825e+06	8.3111e+06	8.18344e+06	3.71858e+07	2.2276e+07	2.14424e+07	2.21052e+07	7.00458e+06	5.78241e+07	1.45786e+07	2.12462e+07	5.9417e+06	1.08516e+07	1.38737e+07	5.83335e+06	2.97157e+07	1.51569e+07	8.38289e+06	4.77298e+06	5.08031e+07	1.62463e+07	2.75786e+07	7.11621e+06	1.26293e+07	1.57043e+07	4.14105e+07	9.1192e+06	1.4258e+07	1.0739e+07	5.94773e+06	1.85158e+07	7.59693e+06	1.04129e+07	1.64431e+07	1.50641e+07	8.67235e+06	2.45367e+07	6.73083e+06
TG 16:0_18:2_18:2	3.34401e+09	3.73645e+09	5.41742e+09	1.51572e+09	3.34196e+09	3.23727e+09	5.02852e+09	4.76642e+09	7.89123e+09	4.64964e+09	6.17364e+09	4.10359e+09	7.46909e+09	3.68196e+09	6.20976e+09	6.25219e+09	4.76752e+09	3.51244e+09	2.60782e+09	7.6273e+09	2.13099e+09	5.15859e+09	1.27573e+09	1.54398e+09	2.79038e+09	2.2583e+09	7.34506e+09	5.37401e+09	1.33081e+09	2.61601e+09	8.16546e+09	3.25345e+09	8.0573e+09	1.69298e+09	3.12572e+09	3.06404e+09	8.95324e+09	1.66469e+09	3.35653e+09	1.86649e+09	1.61602e+09	3.66537e+09	1.98578e+09	2.23745e+09	5.22133e+09	3.9293e+09	4.01579e+09	8.23503e+09	2.84415e+09
TG 18:1_18:2_18:2	1.8469e+09	1.81109e+09	2.98549e+09	6.37516e+08	1.90772e+09	1.36145e+09	3.60252e+09	2.78637e+09	5.97411e+09	3.37964e+09	2.525e+09	2.28574e+09	3.51595e+09	1.66948e+09	3.86606e+09	1.84836e+09	2.89945e+09	1.53565e+09	1.05823e+09	3.15537e+09	9.03826e+08	3.9778e+09	5.55914e+08	1.08194e+09	1.91359e+09	1.15624e+09	4.86534e+09	2.36732e+09	6.61235e+08	1.19621e+09	3.81943e+09	1.43761e+09	4.11718e+09	6.3442e+08	2.09945e+09	1.17637e+09	3.9702e+09	5.72684e+08	1.8226e+09	9.89998e+08	5.76175e+08	1.38823e+09	6.05387e+08	1.10812e+09	1.70863e+09	1.11287e+09	1.1808e+09	2.95384e+09	8.03923e+08
CE 18:2	9.78805e+08	5.68889e+08	4.45579e+08	1.10871e+09	9.08764e+08	9.49105e+08	9.54151e+08	1.00409e+09	9.26805e+08	1.28711e+09	1.04023e+09	1.0658e+09	8.85151e+08	8.62863e+08	2.81352e+08	7.00929e+08	7.3007e+08	1.93055e+08	7.16731e+08	9.17827e+07	3.13347e+08	5.54872e+08	3.72968e+08	3.31537e+08	6.42973e+08	9.02927e+08	4.47849e+08	3.9569e+08	3.27743e+08	7.04015e+08	2.12671e+08	4.5903e+08	4.8111e+08	6.61562e+08	8.49802e+08	5.0345e+08	2.09932e+08	7.07062e+08	1.17678e+09	2.89079e+08	1.25768e+09	4.80136e+08	1.18327e+09	8.98032e+08	7.58217e+08	6.20547e+08	1.49821e+09	3.7246e+08	1.09786e+09
TG 16:0_18:1_22:6	1.5261e+08	1.01013e+08	1.28724e+08	1.09776e+08	9.48213e+07	7.09878e+07	1.51662e+08	5.01475e+07	3.52063e+07	7.04957e+07	1.34033e+08	7.91055e+07	1.847e+08	1.43834e+08	9.27e+07	1.28776e+08	5.29896e+07	1.39078e+08	9.16331e+07	4.57455e+08	2.78811e+08	1.25848e+08	8.93105e+07	2.52334e+07	4.94702e+07	2.87593e+07	1.27589e+08	1.59933e+08	7.0901e+07	6.27523e+07	5.98565e+08	8.74298e+07	3.04836e+08	4.5031e+07	3.62333e+07	1.0677e+08	2.05508e+08	6.70055e+07	9.7641e+07	6.84687e+07	6.851e+07	8.72418e+07	3.16665e+07	4.29314e+07	1.5183e+08	1.57974e+08	2.42212e+08	1.02082e+08	1.45049e+08
CE 20:3	2.81807e+07	2.40852e+07	1.62692e+07	2.88346e+07	2.95024e+07	4.05678e+07	2.92101e+07	2.52124e+07	1.25009e+07	4.34802e+07	2.46643e+07	2.2333e+07	4.23817e+07	2.7037e+07	4.40272e+06	2.3841e+07	9.2269e+06	7.19034e+06	1.83397e+07	3.24138e+06	1.59395e+07	1.62089e+07	1.26917e+07	9.74793e+06	8.68572e+06	1.79943e+07	2.15275e+07	1.76633e+07	5.22836e+06	1.51941e+07	1.33137e+07	1.77236e+07	1.95935e+07	2.71088e+07	2.26582e+07	1.71207e+07	2.92181e+06	2.48294e+07	3.30766e+07	1.77487e+07	2.90585e+07	1.47133e+07	3.29574e+07	2.81735e+07	2.87785e+07	1.57024e+07	7.03612e+07	1.63234e+07	3.87745e+07
TG 14:0_15:0_16:0	2.68703e+07	1.67664e+07	1.46263e+07	2.18719e+07	1.93071e+07	1.28125e+07	1.07291e+07	1.30619e+07	2.00055e+07	1.01151e+07	1.05945e+07	7.45879e+06	1.55699e+07	6.37323e+06	1.6774e+07	1.25799e+07	1.26515e+07	1.51944e+07	1.25762e+07	2.70917e+07	1.68899e+07	1.59941e+07	8.52843e+06	4.33224e+06	9.22462e+06	1.05726e+07	2.65742e+07	1.17172e+07	1.62676e+07	1.54961e+07	1.97325e+07	8.30685e+06	1.58947e+07	7.78077e+06	1.03399e+07	1.42264e+07	1.73326e+07	2.06611e+07	1.20251e+07	5.8712e+06	5.66698e+07	1.12595e+07	1.1088e+07	9.8436e+06	1.01421e+07	1.36252e+07	1.75593e+07	8.22679e+06	1.11877e+07
TG 14:0_15:0_18:1	2.82338e+07	2.03192e+07	2.25808e+07	3.05049e+07	2.37817e+07	1.81537e+07	1.96061e+07	1.22343e+07	1.86004e+07	1.32116e+07	2.47301e+07	1.20736e+07	3.714e+07	1.12016e+07	1.65665e+07	3.22068e+07	1.30388e+07	2.47412e+07	1.36908e+07	7.29752e+07	2.14172e+07	1.91134e+07	9.71039e+06	6.60207e+06	9.54618e+06	1.53813e+07	4.58505e+07	2.23664e+07	1.5896e+07	1.90296e+07	3.8993e+07	1.03091e+07	2.38292e+07	1.77366e+07	1.17237e+07	1.60389e+07	4.0477e+07	4.24124e+07	1.5202e+07	9.51222e+06	1.23094e+08	1.46576e+07	1.6815e+07	1.90223e+07	1.363e+07	2.03963e+07	5.0778e+07	2.07114e+07	1.96249e+07
TG 18:1_18:2_22:4	1.99111e+07	2.2006e+07	5.91758e+07	1.8431e+07	4.51088e+07	1.75912e+07	4.48641e+07	1.87746e+07	2.05861e+07	2.84779e+07	5.48078e+07	3.18853e+07	1.38021e+08	2.96928e+07	5.4208e+07	6.81446e+07	2.95432e+07	4.59152e+07	1.16161e+07	1.16279e+08	5.63436e+07	6.50481e+07	2.54681e+07	9.96624e+06	1.37676e+07	1.0832e+07	6.71824e+07	4.15985e+07	8.84932e+06	1.74453e+07	9.48109e+07	7.56013e+07	1.08772e+08	1.53838e+07	3.19831e+07	2.05725e+07	9.82154e+07	3.79743e+07	6.48591e+07	2.36857e+07	1.5375e+07	5.17421e+07	1.51823e+07	1.80726e+07	3.06782e+07	2.86244e+07	1.00297e+08	7.34392e+07	4.32669e+07
TG 17:0_18:2_18:2	3.24873e+07	6.08522e+07	1.28777e+08	2.93444e+07	4.39389e+07	5.05442e+07	8.75396e+07	6.79147e+07	7.50058e+07	7.03616e+07	1.77964e+08	7.89463e+07	2.64784e+08	8.31876e+07	1.36051e+08	1.13429e+08	9.25711e+07	9.39664e+07	2.76684e+07	1.75572e+08	1.8164e+07	8.99277e+07	3.13153e+07	2.45568e+07	4.51162e+07	3.8684e+07	1.55811e+08	9.79366e+07	1.2409e+07	5.02615e+07	1.79444e+08	7.7219e+07	2.7653e+08	3.49981e+07	7.95803e+07	3.98588e+07	2.16409e+08	5.85787e+07	1.48666e+08	3.29633e+07	9.2592e+07	4.73092e+07	2.36723e+07	6.43042e+07	7.61268e+07	6.02756e+07	1.12775e+08	1.58003e+08	1.02323e+08
TG 18:1_18:1_22:2	2.85185e+06	5.76438e+06	1.06602e+07	4.65564e+06	8.06406e+06	4.23408e+06	7.35963e+06	5.70595e+06	8.79992e+06	5.61522e+06	1.19817e+07	5.87173e+06	1.88769e+07	5.59753e+06	4.286e+06	4.61384e+06	5.72414e+06	4.76096e+06	2.17291e+06	5.71685e+06	2.0543e+06	5.1673e+06	3.07387e+06	2.421e+06	4.53488e+06	2.01284e+06	7.90233e+06	7.05731e+06	1.11458e+06	3.78638e+06	7.09977e+06	5.11486e+06	3.28658e+07	4.8861e+06	3.96691e+06	5.20895e+06	5.95716e+06	2.08111e+06	7.46448e+06	3.22868e+06	3.15399e+06	1.53752e+06	1.6878e+06	2.34673e+06	3.72788e+06	2.3795e+06	7.01931e+06	5.0069e+06	2.08646e+06
TG 18:1_18:2_19:2	5.07354e+06	7.50529e+06	1.82674e+07	6.05789e+06	8.99609e+06	5.64489e+06	1.27661e+07	7.0279e+06	9.75546e+06	8.81407e+06	1.10211e+07	7.52923e+06	5.89747e+07	6.95193e+06	1.84811e+07	1.92545e+07	1.06519e+07	9.26132e+06	4.64231e+06	3.83959e+07	1.23128e+07	1.72362e+07	6.47051e+06	3.55373e+06	6.98272e+06	3.29274e+06	2.85414e+07	8.20922e+06	3.05203e+06	5.71113e+06	2.53341e+07	9.87169e+06	3.11781e+07	5.62739e+06	1.28513e+07	1.93733e+07	2.4325e+07	9.23561e+06	2.39251e+07	7.27272e+06	7.88273e+06	1.08893e+07	3.30916e+06	8.62173e+06	6.86048e+06	5.95634e+06	2.24522e+07	2.1067e+07	1.27246e+07
TG 16:0_18:1_20:4	1.06513e+08	1.3204e+08	4.07378e+08	1.73648e+08	2.17733e+08	1.39348e+08	1.977e+08	9.65043e+07	8.19251e+07	1.3409e+08	1.98503e+08	1.29819e+08	1.07684e+09	1.71294e+08	2.8952e+08	2.89886e+08	1.37031e+08	2.92247e+08	9.91844e+07	8.8455e+08	4.44193e+08	1.51608e+08	1.6137e+08	4.74521e+07	5.29768e+07	7.28024e+07	4.02065e+08	2.52639e+08	1.00598e+08	1.36463e+08	5.82466e+08	2.54002e+08	5.1681e+08	2.27462e+08	9.08126e+07	2.31066e+08	4.17747e+08	2.43567e+08	3.12198e+08	1.91927e+08	1.30773e+08	2.00372e+08	1.29546e+08	1.11197e+08	1.81843e+08	2.34744e+08	6.83042e+08	4.28588e+08	1.84111e+08
TG 18:1_18:1_20:4	2.11152e+08	2.41622e+08	4.77523e+08	2.03524e+08	4.11161e+08	1.88891e+08	3.58214e+08	1.50291e+08	1.83107e+08	2.38457e+08	5.69514e+08	2.85302e+08	1.35599e+09	3.37438e+08	4.55403e+08	7.20756e+08	2.37015e+08	4.95389e+08	1.85366e+08	1.00545e+09	6.43349e+08	3.44537e+08	2.58799e+08	1.12978e+08	1.32415e+08	1.35928e+08	5.91981e+08	3.22543e+08	1.46513e+08	1.50989e+08	8.92772e+08	4.94369e+08	1.2428e+09	2.02269e+08	1.7831e+08	3.94889e+08	7.57772e+08	2.9785e+08	6.8651e+08	2.57626e+08	1.63132e+08	4.11025e+08	1.38548e+08	1.81902e+08	3.73615e+08	3.58133e+08	7.0059e+08	8.15644e+08	4.09081e+08
SM 8:1;2O/34:0	2.88277e+07	1.96359e+07	8.67397e+06	2.33036e+07	3.33884e+07	1.5432e+07	1.33795e+07	9.49154e+06	6.73553e+06	2.06688e+07	1.66272e+07	1.18338e+07	2.05197e+07	1.99421e+07	1.90258e+07	1.91727e+07	2.31869e+07	4.25292e+07	2.04487e+07	2.76738e+07	1.11679e+07	3.29451e+07	1.70695e+07	2.75472e+07	1.90133e+07	2.16646e+07	5.7995e+07	2.77435e+07	1.13542e+07	2.18748e+07	3.4215e+07	1.50009e+07	4.06963e+07	2.85149e+07	2.46423e+07	1.62398e+07	4.89453e+07	3.96238e+07	7.02848e+07	2.07494e+07	2.20699e+07	3.05744e+07	1.74199e+07	2.23682e+07	2.38773e+07	3.57545e+07	2.73374e+07	5.57541e+07	3.60984e+07
TG 17:0_17:1_19:0	6.27093e+06	6.19852e+06	2.97857e+07	9.53392e+06	4.86516e+06	1.30245e+07	7.95284e+06	5.9006e+06	7.14212e+06	3.75546e+06	2.40931e+07	6.49311e+06	5.1429e+07	1.36341e+07	4.39144e+06	7.91038e+06	3.56999e+06	1.02603e+07	5.08317e+06	1.89068e+07	2.90208e+06	5.28478e+06	3.95001e+06	1.53117e+06	927595	5.65232e+06	1.62959e+07	2.14012e+07	1.96475e+06	8.13579e+06	1.41322e+07	1.12208e+07	6.48609e+06	2.56378e+07	4.61734e+06	4.43972e+06	7.25183e+06	3.39617e+07	6.5026e+06	1.27383e+07	1.84891e+07	2.7979e+06	1.08478e+07	8.34224e+06	4.07662e+06	5.68898e+06	1.40384e+07	5.75843e+06	7.01337e+06
TG 17:0_18:1_18:2	4.5731e+07	3.61837e+07	4.22593e+07	2.6057e+07	3.86546e+07	1.60922e+07	1.83435e+07	1.91538e+07	2.69365e+07	7.42768e+06	2.00917e+07	1.72617e+07	4.86163e+07	1.84903e+07	5.84049e+07	4.53818e+07	3.37039e+07	2.91348e+07	2.26475e+07	4.51928e+07	3.79362e+07	1.29964e+07	1.5744e+07	1.68455e+07	1.5941e+07	1.50716e+07	2.03455e+07	1.66843e+07	1.21351e+07	1.68079e+07	2.61169e+07	2.29708e+07	6.1537e+07	1.1278e+07	2.50442e+07	1.94476e+07	4.42328e+07	2.25256e+07	4.01281e+07	1.60559e+07	1.38198e+07	2.5533e+07	1.65243e+07	1.88372e+07	2.75417e+07	2.0919e+07	2.64462e+07	2.74877e+07	1.45466e+07
TG 18:1_18:1_22:5	2.43575e+07	2.40701e+07	3.27739e+07	3.02918e+07	3.38558e+07	1.35545e+07	2.02626e+07	1.29965e+07	1.33698e+07	2.22812e+07	2.16633e+07	2.08495e+07	3.67131e+07	3.54921e+07	1.69396e+07	4.25454e+07	1.14314e+07	2.98416e+07	2.18307e+07	3.75732e+07	1.29086e+08	5.02719e+06	2.58135e+07	1.33729e+07	6.07634e+06	8.92557e+06	2.60798e+07	2.22314e+07	1.15765e+07	1.21886e+07	2.22423e+07	2.3801e+07	3.66995e+07	1.03702e+07	1.14169e+07	3.91214e+07	2.66189e+07	5.1492e+07	3.60155e+07	1.71158e+07	1.15662e+07	2.19551e+07	4.67397e+06	1.42741e+07	1.84926e+07	1.96809e+07	1.00297e+08	1.89342e+07	3.32704e+07
CE 18:1	6.36821e+07	1.13915e+08	9.96588e+07	1.63186e+08	1.49927e+08	1.36403e+08	1.33607e+08	1.48576e+08	1.34498e+08	2.2835e+08	1.15901e+08	1.58429e+08	2.17927e+08	1.42184e+08	4.067e+07	2.68372e+07	7.48619e+07	8.53261e+07	5.74137e+07	6.8442e+07	4.4113e+07	8.61074e+07	7.80377e+07	8.13982e+07	5.9563e+07	8.02728e+07	9.95257e+07	3.99587e+07	4.97687e+07	6.47571e+07	1.18191e+08	6.28682e+07	2.7484e+07	7.47072e+07	8.45244e+07	9.4961e+07	9.8446e+07	6.20802e+07	6.31951e+07	4.88259e+07	1.14702e+08	6.12603e+07	9.19429e+07	6.75307e+07	6.19841e+07	8.54112e+07	6.74457e+07	7.80971e+07	9.36882e+07
TG 15:0_16:0_16:0	2.08894e+07	2.45141e+07	2.31919e+07	3.07334e+07	2.28244e+07	1.88075e+07	2.49936e+07	2.1091e+07	2.76041e+07	2.68775e+07	2.06677e+07	1.27731e+07	7.48574e+07	1.17479e+07	1.92432e+07	4.23518e+07	1.58519e+07	2.17542e+07	1.40818e+07	4.18809e+07	1.6908e+07	1.67939e+07	1.29164e+07	1.49041e+07	1.02584e+07	1.32686e+07	2.55115e+07	2.38761e+07	1.53772e+07	1.90903e+07	2.087e+07	7.52782e+06	2.61973e+07	1.75081e+07	8.29389e+06	1.70506e+07	2.36898e+07	6.76152e+07	2.13989e+07	1.72803e+07	5.97131e+07	1.23851e+07	1.42548e+07	1.92814e+07	8.65408e+06	1.21604e+07	3.65184e+07	1.62216e+07	1.66316e+07
TG 18:0_18:1_20:4	8.9467e+07	9.081e+07	1.48319e+08	1.12526e+08	2.19728e+08	9.66397e+07	1.54341e+08	5.01913e+07	5.98233e+07	6.38309e+07	1.51553e+08	1.06113e+08	3.29662e+08	1.08521e+08	1.05696e+08	2.79093e+08	4.97634e+07	1.30249e+08	1.34649e+08	3.74714e+06	2.18424e+08	6.68634e+07	8.97252e+07	2.60287e+08	2.19805e+07	2.40869e+07	2.50969e+08	4.10676e+08	1.0298e+08	1.91392e+07	2.97712e+08	1.78643e+08	3.64711e+08	1.01633e+08	2.00264e+08	1.06737e+08	5.66569e+08	1.11357e+08	2.92579e+08	9.73805e+07	5.8995e+07	1.25586e+08	8.79112e+07	1.41326e+08	1.30642e+08	1.79394e+08	3.31904e+08	3.12783e+08	1.08691e+08
TG 15:0_16:0_18:1	2.91917e+07	3.623e+07	6.48871e+07	6.04182e+07	2.60027e+07	3.25296e+07	4.18431e+07	2.29237e+07	3.38796e+07	2.31696e+07	9.05409e+07	3.22796e+07	3.21371e+08	3.86968e+07	3.7295e+07	1.74852e+08	2.43443e+07	6.22794e+07	1.71104e+07	2.44641e+08	3.91215e+07	2.17444e+07	2.19067e+07	2.69821e+07	9.42776e+06	2.39225e+07	9.56428e+07	1.18791e+08	1.95117e+07	4.14693e+07	9.81529e+07	2.47864e+07	7.9e+07	6.07139e+07	2.17245e+07	2.98302e+07	1.50179e+08	1.89022e+08	6.84399e+07	3.75263e+07	1.97682e+08	2.15697e+07	4.47207e+07	6.00494e+07	2.71087e+07	4.8188e+07	7.16453e+07	5.09355e+07	5.68214e+07
TG 18:1_18:1_22:4	2.2936e+07	3.43069e+07	7.30661e+07	1.82732e+07	9.28201e+06	1.79972e+07	3.77996e+07	1.89125e+07	3.60987e+07	1.80351e+07	5.02955e+07	4.1322e+07	2.2145e+08	3.58158e+07	3.69011e+07	1.30859e+08	2.45803e+07	4.80154e+07	1.94804e+07	1.42534e+08	6.41942e+07	2.97457e+07	3.73315e+07	2.98252e+07	7.65771e+06	1.15263e+07	5.12841e+07	7.89568e+07	1.25197e+07	1.72643e+07	5.88819e+07	4.96909e+07	1.39292e+08	2.58069e+07	2.18841e+07	1.0217e+07	9.04145e+07	5.00976e+07	8.10018e+07	3.84041e+07	1.17429e+07	2.49164e+07	1.47621e+07	2.26697e+07	2.99871e+07	1.56837e+07	1.69846e+08	3.98274e+07	4.02017e+07
TG 16:0_18:1_22:1	5.02945e+06	7.57857e+06	1.37955e+07	7.51884e+06	4.80948e+06	4.46604e+06	9.72097e+06	8.39319e+06	7.08441e+06	3.18049e+06	1.76967e+07	7.87397e+06	3.78862e+07	9.60585e+06	4.6399e+06	1.47189e+07	4.08487e+06	1.01534e+07	4.08947e+06	2.0812e+07	5.03345e+06	4.48055e+06	4.60553e+06	3.13381e+06	1.42409e+06	3.54936e+06	9.7739e+06	1.97872e+07	2.49951e+06	4.84598e+06	1.40265e+07	6.56668e+06	1.25296e+07	9.28639e+06	5.81915e+06	3.26006e+06	2.97132e+07	1.20885e+07	8.59013e+06	7.24071e+06	1.1363e+07	2.02218e+06	2.94133e+06	3.91344e+06	5.69367e+06	3.88167e+06	1.22144e+07	5.13705e+06	5.69862e+06
TG 18:1_18:1_22:1	4.19476e+06	9.91114e+06	1.36337e+07	3.90942e+06	7.44503e+06	4.9711e+06	1.29036e+07	7.49402e+06	1.04963e+07	5.71638e+06	1.77885e+07	1.18847e+07	3.33865e+07	1.64943e+07	9.0869e+06	1.41427e+07	4.06711e+06	1.01136e+07	4.85677e+06	1.74385e+07	2.77301e+06	6.9017e+06	6.32666e+06	5.2912e+06	3.2598e+06	4.364e+06	5.95187e+06	1.44166e+07	2.53105e+06	5.08639e+06	1.41642e+07	7.36696e+06	1.73288e+07	5.16844e+06	7.78667e+06	2.99334e+06	1.52754e+07	6.80203e+06	4.74655e+06	6.94589e+06	7.16609e+06	2.45513e+06	2.45776e+06	3.80562e+06	7.54036e+06	3.05317e+06	6.53646e+06	4.86456e+06	5.24883e+06
TG 18:0_18:1_22:5	5.62463e+06	3.89983e+06	6.28979e+06	4.1234e+06	7.87077e+06	2.68545e+06	6.96623e+06	2.28456e+06	3.46291e+06	2.51044e+06	5.03318e+06	3.76993e+06	2.29357e+07	2.76759e+06	9.65904e+06	2.09055e+07	5.32491e+06	9.37629e+06	2.47431e+06	2.41275e+07	1.67318e+07	6.59935e+06	9.20554e+06	6.84276e+06	1.02087e+06	1.51201e+06	8.22015e+06	1.19032e+07	3.26677e+06	2.34122e+06	1.02399e+07	4.40313e+06	2.71518e+07	3.52163e+06	2.77211e+06	6.36902e+06	1.43611e+07	1.14628e+07	1.38344e+07	7.27906e+06	2.51306e+06	8.78655e+06	4.43978e+06	6.74786e+06	5.90448e+06	5.92985e+06	2.92747e+07	1.05395e+07	9.44852e+06
phenolic phthiocerol	1.63264e+07	8.99511e+06	2.01762e+07	6.66996e+06	1.3932e+07	4.32715e+06	2.17297e+07	4.65645e+06	1.26849e+07	7.59627e+06	1.85876e+07	1.71304e+07	1.72005e+08	1.21303e+07	3.8795e+07	8.51427e+07	2.59026e+07	2.4523e+07	1.11402e+07	8.58368e+07	3.71396e+07	1.20109e+07	2.85959e+07	2.91478e+07	4.37391e+06	7.09855e+06	2.81121e+07	9.58487e+07	1.20977e+07	8.2571e+06	4.87355e+07	2.10198e+07	8.09434e+07	3.94793e+07	1.23742e+07	2.38803e+07	9.37911e+07	5.92207e+07	8.4451e+07	3.92397e+07	1.49658e+07	1.87857e+07	4.19326e+07	3.77426e+07	4.18399e+07	2.03404e+07	1.05594e+08	3.50833e+07	3.68377e+07
TG 17:0_18:1_18:1	3.2656e+07	3.19234e+07	2.21048e+07	2.61088e+07	2.60164e+07	1.34409e+07	2.78009e+07	1.78903e+07	1.91356e+07	1.03081e+07	1.31886e+07	1.17972e+07	9.78903e+07	1.60538e+07	2.57805e+07	2.76441e+07	1.88287e+07	1.39881e+07	1.94999e+07	4.04843e+07	2.61242e+07	1.53027e+07	2.41877e+07	2.48986e+07	1.23884e+07	1.19312e+07	2.23236e+07	2.67669e+07	1.12678e+07	1.86182e+07	3.00711e+07	1.76429e+07	3.76261e+07	2.07598e+07	1.91351e+07	2.21134e+07	3.16155e+07	3.03611e+07	4.76882e+07	1.88602e+07	1.8696e+07	1.63511e+07	1.28636e+07	1.60996e+07	1.62785e+07	1.35136e+07	1.83537e+07	2.04548e+07	1.14526e+07
1-(hexadecanoyl)-2-(8-[1]-ladderane-octanyl)-sn-glycerol	9.71862e+06	4.24974e+06	8.20159e+06	3.81685e+06	9.61372e+06	2.80895e+06	1.03824e+07	7.48301e+06	1.11279e+07	5.6251e+06	9.57585e+06	1.11606e+07	1.13227e+08	1.15902e+07	3.24344e+07	6.07857e+07	1.96247e+07	1.89595e+07	7.31311e+06	4.19854e+07	2.43868e+07	9.36266e+06	2.17816e+07	2.06867e+07	3.58966e+06	4.40838e+06	2.05263e+07	5.16955e+07	9.30891e+06	4.87865e+06	2.9162e+07	1.39853e+07	5.63889e+07	2.00863e+07	1.19448e+07	1.60862e+07	6.08817e+07	1.63033e+07	6.43137e+07	3.08345e+07	8.6603e+06	1.26293e+07	1.80406e+07	2.32302e+07	2.72735e+07	1.12601e+07	5.14061e+07	2.37507e+07	3.20924e+07
omega-linoleoyloxy-Cer(t17:1(6OH)/28:0)	3.86267e+07	5.63982e+07	8.1786e+07	4.16592e+07	7.55838e+07	3.0647e+07	1.57178e+08	7.23933e+07	1.09427e+08	7.59849e+07	8.71715e+07	9.28247e+07	5.88876e+07	7.38882e+07	3.49162e+07	2.46207e+07	3.92085e+07	3.0325e+07	3.72452e+07	3.6183e+07	2.59122e+07	3.82859e+07	2.58911e+07	3.02159e+07	2.82151e+07	2.39819e+07	7.8441e+07	3.58645e+07	2.48309e+07	1.74693e+07	3.74319e+07	4.38043e+07	4.1332e+07	2.71371e+07	4.68333e+07	3.29088e+07	4.83586e+07	1.37192e+07	3.34142e+07	3.72804e+07	1.32601e+07	1.66275e+07	8.5663e+06	1.52046e+07	2.22533e+07	1.02852e+07	1.97833e+07	2.00097e+07	2.37622e+07
TG 18:1_18:2_20:1	7.4827e+07	9.17135e+07	1.07024e+08	4.91775e+07	1.29586e+08	3.79704e+07	3.1731e+08	9.68224e+07	2.12828e+08	1.17678e+08	1.24188e+08	1.83185e+08	4.50681e+08	1.0451e+08	9.77627e+07	2.52287e+08	8.12784e+07	5.64376e+07	5.03609e+07	2.56062e+08	6.23912e+07	8.0394e+07	8.34406e+07	1.39064e+08	3.49704e+07	2.95501e+07	1.50737e+08	1.50843e+08	2.25438e+07	3.11942e+07	1.03506e+08	8.6018e+07	1.61245e+08	7.96656e+07	1.18473e+08	5.66508e+07	1.50687e+08	9.95209e+07	2.37724e+08	1.21452e+08	3.40006e+07	5.51609e+07	4.21728e+07	8.19124e+07	7.45409e+07	2.92089e+07	3.36236e+08	6.6479e+07	1.04927e+08
TG 18:2_18:2_22:1	7.48295e+06	3.46017e+06	2.69049e+07	1.03431e+07	1.37894e+07	4.6303e+06	2.40684e+07	1.45837e+07	2.09769e+07	1.32913e+07	1.36712e+07	1.46242e+07	7.41459e+07	7.67239e+06	5.92948e+06	1.54272e+07	4.48012e+06	7.41978e+06	2.48624e+06	1.19665e+08	8.40832e+06	7.84882e+06	1.05634e+07	1.73562e+07	2.54245e+06	3.172e+06	1.22884e+07	1.79529e+07	1.96592e+06	4.09688e+06	1.24742e+07	2.21849e+07	1.80422e+07	1.77835e+07	9.72177e+06	6.59233e+06	2.15823e+07	1.63914e+07	4.83543e+07	2.43622e+07	7.40699e+06	5.9412e+06	5.32742e+06	8.53041e+06	1.04366e+07	2.11064e+06	1.59334e+08	4.18561e+06	1.253e+07
TG O-16:0_16:0_18:2	422122	531043	2.5482e+06	840782	666286	1.02127e+06	2.4221e+06	824331	2.07273e+06	1.4574e+06	2.16647e+06	1.16246e+06	5.17415e+06	1.13106e+06	837069	1.49266e+06	911454	869562	696190	1.76373e+06	558642	468819	595738	1.41429e+06	882888	1.69503e+06	3.09226e+06	2.35283e+06	401976	691358	2.78469e+06	2.03542e+06	1.34894e+06	2.33397e+06	677751	419719	2.26904e+06	2.43912e+06	1.84913e+06	1.0353e+06	1.4533e+06	2.99006e+06	2.16353e+06	929315	1.41259e+06	644529	2.32631e+06	2.85704e+06	1.42065e+06
TG O-18:1_16:0_18:2	781542	861580	3.12944e+06	699230	1.06234e+06	1.87308e+06	4.56596e+06	1.64795e+06	2.54518e+06	2.48883e+06	2.6689e+06	2.20326e+06	7.46814e+06	1.90105e+06	1.59907e+06	2.05926e+06	1.58704e+06	1.28496e+06	1.20596e+06	2.63348e+06	850881	1.18186e+06	819357	3.09814e+06	1.42721e+06	1.94695e+06	4.59153e+06	4.0854e+06	723980	814333	4.0979e+06	3.17628e+06	2.36598e+06	3.97029e+06	970155	542119	3.55248e+06	3.59961e+06	2.96194e+06	2.17871e+06	1.78706e+06	3.73218e+06	2.72979e+06	1.55596e+06	2.74951e+06	894291	4.20932e+06	3.84386e+06	1.92159e+06
TG 18:1_18:3_22:1	1.01656e+06	941719	4.26216e+06	1.07139e+06	1.29061e+06	1.08783e+06	3.819e+06	1.55794e+06	3.13012e+06	1.0178e+06	2.08111e+06	879422	1.52129e+07	1.21635e+06	3.67687e+06	6.88096e+06	1.37844e+06	2.14321e+06	880000	1.73387e+07	4.42859e+06	1.16072e+06	2.8712e+06	3.32113e+06	311651	543157	2.32168e+06	5.53777e+06	445276	733183	2.67961e+06	5.84137e+06	5.10428e+06	4.39961e+06	1.20675e+06	1.69818e+06	3.65396e+06	5.80524e+06	9.11718e+06	4.75521e+06	960486	2.6393e+06	2.00188e+06	3.34732e+06	3.62009e+06	1.1304e+06	1.90557e+07	2.17977e+06	4.1344e+06
TG 16:0_16:0_17:0	6.79055e+06	7.24673e+06	1.28968e+07	1.00325e+07	9.05051e+06	6.13469e+06	1.01088e+07	5.257e+06	1.00269e+07	8.80468e+06	1.52462e+07	5.41834e+06	5.81557e+07	5.92716e+06	3.82713e+06	1.82094e+07	5.21369e+06	9.19056e+06	4.48645e+06	2.06768e+07	5.66969e+06	2.97022e+06	6.17664e+06	4.22352e+06	4.09431e+06	2.37765e+06	1.69126e+07	1.45359e+07	2.52127e+06	7.67136e+06	8.01559e+06	9.33552e+06	7.58096e+06	1.90792e+07	3.67406e+06	3.69684e+06	1.50331e+07	3.72771e+07	9.21445e+06	8.25827e+06	3.44846e+07	3.40022e+06	7.54225e+06	1.05253e+07	5.15135e+06	3.96697e+06	2.10934e+07	5.94279e+06	5.99233e+06
TG 18:1_18:1_19:1	5.94283e+06	7.59338e+06	1.37646e+07	5.19084e+06	5.41888e+06	3.03876e+06	1.54336e+07	4.81428e+06	9.65468e+06	6.31236e+06	1.38771e+07	9.04946e+06	5.75685e+07	8.06576e+06	7.89479e+06	2.02572e+07	4.21703e+06	6.717e+06	2.57387e+06	2.10378e+07	4.77659e+06	2.98964e+06	6.92114e+06	7.74497e+06	2.34489e+06	1.89041e+06	1.41304e+07	1.3412e+07	1.89651e+06	2.02749e+06	1.22468e+07	2.02978e+07	1.30075e+07	1.13413e+07	6.54392e+06	2.11806e+06	2.25485e+07	9.62997e+06	1.62374e+07	1.98208e+07	1.32371e+07	1.93212e+06	3.36429e+06	1.04754e+07	9.70503e+06	3.56918e+06	2.48781e+07	4.65376e+06	1.2852e+07
TG 18:0_18:0_20:4	2.9367e+06	4.93475e+06	1.0834e+07	3.35797e+06	3.91231e+06	2.02676e+06	4.82734e+06	2.02609e+06	3.48311e+06	2.50268e+06	7.29332e+06	4.11959e+06	2.69169e+07	4.46558e+06	3.19581e+06	9.48528e+06	1.23352e+06	6.90333e+06	2.38358e+06	1.33051e+07	6.37732e+06	1.19073e+06	5.40369e+06	4.33823e+06	1.18184e+06	1.00587e+06	6.96068e+06	9.85071e+06	1.64059e+06	872031	7.25422e+06	1.25924e+07	8.35547e+06	9.9355e+06	2.65867e+06	3.59732e+06	1.33622e+07	7.67295e+06	1.04506e+07	6.20281e+06	2.57475e+06	4.13255e+06	1.60033e+06	4.02724e+06	8.64758e+06	1.45482e+06	1.04729e+07	3.4675e+06	4.81043e+06
TG 16:0_18:1_19:0	6.52371e+06	3.18736e+06	9.93627e+06	5.45453e+06	2.62584e+06	2.98291e+06	6.59959e+06	1.67573e+06	3.82177e+06	2.33292e+06	5.42597e+06	2.24966e+06	1.60553e+07	3.4268e+06	3.05081e+06	5.13204e+06	1.66496e+06	5.19909e+06	3.14246e+06	1.25546e+07	2.66588e+06	1.69768e+06	2.59105e+06	2.67458e+06	1.88937e+06	2.65086e+06	9.21215e+06	7.0179e+06	1.89383e+06	1.45484e+06	7.01926e+06	9.95488e+06	5.00301e+06	1.36501e+07	2.30695e+06	4.17188e+06	1.05349e+07	4.42423e+06	5.36827e+06	9.96731e+06	7.47102e+06	3.47506e+06	3.94575e+06	3.6087e+06	5.13763e+06	3.31158e+06	6.20191e+06	4.62919e+06	2.1475e+06
omega-linoleoyloxy-Cer(t18:1(6OH)/28:0)	5.75473e+06	3.85056e+06	8.02678e+06	2.32475e+06	7.67258e+06	1.32858e+06	1.49485e+07	4.20781e+06	6.91621e+06	5.0544e+06	3.56732e+06	7.64414e+06	1.17345e+07	3.5075e+06	2.59445e+06	5.74754e+06	2.31321e+06	2.02416e+06	1.64469e+06	2.01436e+07	3.4646e+06	3.27425e+06	1.80624e+06	1.94633e+06	1.60117e+06	1.97956e+06	5.25636e+06	3.9255e+06	1.15211e+06	1.19628e+06	5.41854e+06	2.87513e+06	3.66544e+06	3.50743e+06	3.04914e+06	2.30002e+06	1.19472e+07	1.55592e+06	5.16307e+06	3.6724e+06	2.03315e+06	1.15447e+06	865006	1.2401e+06	1.78763e+06	1.04841e+06	1.89551e+07	857265	1.42147e+06
omega-linoleoyloxy-Cer(t18:1(6OH)/29:0)	3.98186e+06	2.11968e+06	5.23048e+06	1.38772e+06	4.93326e+06	1.08287e+06	9.96967e+06	2.94693e+06	5.10748e+06	2.89258e+06	3.34902e+06	4.86973e+06	6.73973e+06	3.10133e+06	1.57292e+06	4.1622e+06	2.28495e+06	1.58095e+06	1.20477e+06	1.37909e+07	944930	2.16241e+06	1.53217e+06	2.02238e+06	1.00726e+06	1.20896e+06	3.75645e+06	2.34713e+06	1.08892e+06	965432	2.15223e+06	2.16741e+06	3.02168e+06	1.97647e+06	1.38237e+06	2.22901e+06	4.13348e+06	742545	4.04672e+06	2.5228e+06	536068	763207	726938	684637	1.14422e+06	518623	1.14989e+07	539954	1.00865e+06
TG 18:1_18:1_20:1	9.83838e+07	3.05021e+07	1.37494e+08	2.88616e+07	8.21806e+07	1.8407e+07	1.30638e+08	4.61924e+07	8.42726e+07	5.00038e+07	6.30934e+07	9.49483e+07	3.34746e+08	5.24021e+07	3.69797e+07	1.37942e+08	3.71364e+07	2.01641e+07	1.95627e+07	4.65584e+08	2.89619e+07	2.86152e+07	4.4636e+07	5.59499e+07	2.25868e+07	1.5898e+07	1.01179e+08	1.24015e+08	1.47672e+07	1.47723e+07	6.51577e+07	7.8271e+07	7.14415e+07	1.01784e+08	5.37193e+07	4.25638e+07	1.52096e+08	3.01637e+07	1.04696e+08	1.14398e+08	2.69419e+07	2.57868e+07	2.90402e+07	3.96384e+07	6.4e+07	2.12048e+07	6.51401e+08	2.92615e+07	5.49392e+07
TG 18:1_18:1_19:0	1.19131e+07	4.78155e+06	1.11878e+07	5.63303e+06	8.48443e+06	3.57685e+06	8.66735e+06	3.17339e+06	5.17287e+06	6.40558e+06	4.67035e+06	4.24334e+06	1.53196e+07	6.26854e+06	5.06345e+06	8.38968e+06	3.21026e+06	5.82502e+06	4.09804e+06	2.78848e+07	4.14345e+06	3.37294e+06	3.44522e+06	4.92599e+06	2.90911e+06	3.34519e+06	7.77879e+06	7.57916e+06	1.22338e+06	2.16292e+06	5.32086e+06	8.30795e+06	8.78259e+06	1.21904e+07	4.67402e+06	5.63131e+06	1.07925e+07	4.09903e+06	7.87718e+06	1.30267e+07	4.47078e+06	3.86286e+06	3.16752e+06	4.05662e+06	3.97302e+06	3.23562e+06	4.38969e+06	5.81207e+06	4.31749e+06
TG 18:1_18:2_22:1	1.9973e+07	5.08686e+06	3.51698e+07	3.01559e+06	1.80474e+07	3.61851e+06	4.9971e+07	1.01048e+07	2.48918e+07	1.59169e+07	8.02431e+06	1.53151e+07	5.26356e+07	6.96458e+06	6.1875e+06	1.72675e+07	8.0349e+06	3.27152e+06	2.08694e+06	2.07774e+08	3.36485e+06	5.12088e+06	9.92226e+06	1.77858e+07	5.22055e+06	2.79077e+06	1.15216e+07	1.37053e+07	1.22655e+06	3.80831e+06	6.55426e+06	9.56321e+06	9.24751e+06	2.15215e+07	7.10578e+06	6.39977e+06	1.24472e+07	4.08146e+06	4.47289e+07	2.78918e+07	6.95835e+06	5.98053e+06	3.33622e+06	4.53675e+06	5.69493e+06	2.84198e+06	2.25178e+08	4.65816e+06	7.34214e+06
TG O-16:0_16:0_18:1	1.82445e+06	657439	5.6496e+06	2.60939e+06	1.36503e+06	2.04703e+06	6.42111e+06	1.76454e+06	4.35646e+06	2.31885e+06	2.43765e+06	1.96035e+06	7.55627e+06	2.57148e+06	914182	2.21938e+06	907424	3.56042e+06	1.694e+06	3.41912e+06	667354	708247	815166	2.1764e+06	2.02594e+06	2.54354e+06	3.12241e+06	2.91327e+06	1.24189e+06	1.02783e+06	3.40101e+06	4.36079e+06	1.40578e+06	5.60125e+06	1.41248e+06	714868	3.05189e+06	2.39934e+06	5.51368e+06	3.01231e+06	3.43026e+06	3.50022e+06	3.59953e+06	1.22752e+06	1.1887e+06	1.43307e+06	2.38067e+06	3.50584e+06	1.94774e+06
TG O-18:1_16:0_18:1	2.92049e+06	1.98693e+06	4.59577e+06	2.42706e+06	1.34872e+06	2.25516e+06	6.42265e+06	2.34356e+06	4.12383e+06	3.24243e+06	2.73519e+06	2.6172e+06	7.88691e+06	3.09054e+06	1.1936e+06	1.91865e+06	1.10993e+06	5.91134e+06	2.0865e+06	4.01324e+06	908113	1.06508e+06	936620	3.39838e+06	2.68429e+06	2.97599e+06	3.44746e+06	3.55173e+06	1.34933e+06	1.19647e+06	3.35706e+06	5.24351e+06	2.04502e+06	6.59625e+06	1.45139e+06	989244	3.9482e+06	2.59058e+06	5.0474e+06	2.72888e+06	3.06729e+06	3.24604e+06	2.52273e+06	1.40399e+06	4.39503e+06	1.35513e+06	3.34828e+06	3.15198e+06	2.50861e+06
(2R)-1-(Octadecyloxy)-3-(palmitoyloxy)-2-propanyl (5Z,8Z,11Z)-5,8,11-icosatrienoate	426830	1.37558e+06	230538	505198	503232	607222	1.6716e+06	835298	488731	686547	779674	811656	339386	605753	311392	331763	154433	500949	369106	861446	166372	133195	185462	755777	935822	745412	729810	955473	157399	259254	692915	1.529e+06	636030	1.11972e+06	371272	140570	1.02846e+06	428165	659556	227697	564385	785282	412198	334787	1.27133e+06	304490	907391	665556	609702
TG 17:0_18:0_18:1	4.87344e+06	3.18736e+06	1.03738e+07	7.01907e+06	3.04088e+06	3.44953e+06	8.58625e+06	2.88978e+06	5.16354e+06	3.1675e+06	1.36563e+07	2.97865e+06	2.25127e+07	4.79632e+06	1.86722e+06	6.17096e+06	1.34322e+06	7.895e+06	2.9146e+06	1.67172e+07	1.70261e+06	1.41649e+06	2.73124e+06	2.4844e+06	2.06717e+06	1.71996e+06	8.39526e+06	8.75444e+06	1.55188e+06	3.6625e+06	4.26813e+06	1.00348e+07	4.41344e+06	1.42184e+07	2.955e+06	2.74425e+06	1.20235e+07	7.59188e+06	8.52357e+06	6.98532e+06	3.45974e+07	2.09954e+06	2.72042e+06	4.5936e+06	6.99014e+06	2.26138e+06	1.24569e+07	3.13904e+06	4.5949e+06
TG 17:0_18:1_20:1	3.21364e+06	4.78155e+06	6.00059e+06	3.04308e+06	2.25087e+06	1.47549e+06	6.98738e+06	2.40743e+06	3.9286e+06	2.37524e+06	4.7957e+06	3.01894e+06	1.19593e+07	3.30044e+06	1.47537e+06	4.08231e+06	1.00557e+06	3.10874e+06	1.36881e+06	1.40287e+07	1.78571e+06	1.15214e+06	1.93072e+06	2.16864e+06	1.04455e+06	777876	3.54285e+06	2.946e+06	1.22338e+06	1.57958e+06	2.66136e+06	5.79395e+06	3.08268e+06	6.83121e+06	2.51257e+06	1.6894e+06	5.76128e+06	2.54425e+06	3.02059e+06	2.68061e+06	9.25375e+06	1.19125e+06	1.41116e+06	2.48981e+06	3.3657e+06	1.1621e+06	1.23649e+07	1.22747e+06	3.43166e+06
omega-linoleoyloxy-Cer(t18:0/28:0)	1.80695e+06	353564	6.31257e+06	565241	2.56669e+06	479666	8.54235e+06	1.53749e+06	3.15269e+06	1.65871e+06	1.63558e+06	1.99389e+06	5.89042e+06	1.96784e+06	963227	1.83714e+06	932569	847700	530627	1.85741e+07	737852	1.02825e+06	1.35863e+06	1.07039e+06	511521	623663	2.84133e+06	1.59681e+06	363012	731813	1.46084e+06	1.15677e+06	1.04761e+06	1.80419e+06	1.15328e+06	1.38027e+06	2.59798e+06	919150	1.92574e+06	1.70915e+06	1.51712e+06	470776	457458	484976	955963	310454	2.08313e+07	519253	548832
omega-linoleoyloxy-Cer(t18:0/29:0)	715406	334441	4.648e+06	419062	1.15609e+06	344656	6.02837e+06	776321	2.20151e+06	1.05203e+06	1.14734e+06	1.55796e+06	4.68252e+06	1.50315e+06	759557	1.1517e+06	441331	499913	451520	1.44237e+07	345287	631104	859152	957819	298667	362057	1.96197e+06	1.25106e+06	362956	482722	962373	772824	796186	1.03282e+06	696453	882315	1.8921e+06	584959	1.60115e+06	1.1369e+06	639713	209840	288665	189838	269347	281717	1.36335e+07	293212	216342
omega-linoleoyloxy-Cer(t18:1(6OH)/31:0)	471868	317011	2.64708e+06	397222	1.30365e+06	252013	3.48837e+06	466187	1.59427e+06	962268	240344	779036	2.21509e+06	399059	493854	577765	318513	231146	233980	2.06225e+06	107326	309371	388252	392344	199288	130791	754196	547425	147113	365769	258081	273913	301885	349859	203739	459112	362906	147277	985477	438246	263731	145057	131053	147742	187125	90731.6	5.16015e+06	100161	176864
omega-linoleoyloxy-Cer(t18:1(6OH)/30:0)	1.18344e+06	343451	3.57454e+06	430352	1.83825e+06	273032	5.18083e+06	789784	1.73241e+06	1.42694e+06	408192	916530	2.64879e+06	860403	768573	834475	602164	250424	199895	1.1262e+07	116277	500369	439279	1.0173e+06	215909	198203	670050	610058	159383	375277	457497	402495	470278	694262	504427	432798	603723	283654	1.56519e+06	699289	546185	157155	141983	160064	202732	98298.9	7.95822e+06	199251	191615
TG 18:2_20:1_22:1	3.16158e+06	466684	2.07147e+06	887639	3.93519e+06	922468	7.72497e+06	2.37e+06	7.50393e+06	4.52193e+06	1.92968e+06	2.78932e+06	6.50595e+06	1.7701e+06	1.83879e+06	2.42497e+06	1.53295e+06	965149	1.11667e+06	3.41853e+07	382878	2.12913e+06	1.50516e+06	3.3407e+06	3.21917e+06	1.27575e+06	2.85749e+06	2.28492e+06	538703	3.11501e+06	1.02909e+06	2.69936e+06	1.68539e+06	1.3342e+06	3.6093e+06	716035	1.93622e+06	1.00859e+06	3.15682e+06	1.67278e+06	1.73681e+06	1.37136e+06	870688	1.19639e+06	1.66929e+06	438118	3.115e+07	1.73899e+06	2.2555e+06
TG O-18:0_16:0_18:1	455530	602977	2.26939e+06	1.0846e+06	450756	753757	2.92037e+06	862106	1.40843e+06	1.14592e+06	1.44025e+06	725429	2.45739e+06	1.02183e+06	309650	516423	243345	915822	1.19936e+06	1.15277e+06	192257	148403	225420	432381	610523	1.01322e+06	1.55771e+06	661374	442396	528865	1.22726e+06	1.17407e+06	433708	1.09812e+06	481256	272272	1.19124e+06	576576	1.05073e+06	463297	1.94083e+06	1.57236e+06	776562	458638	945657	463301	1.44941e+06	1.07143e+06	697805
TG 16:0_17:0_22:1	1.5133e+06	2.72499e+06	2.35012e+06	2.13525e+06	1.6223e+06	1.43045e+06	3.19534e+06	1.27871e+06	2.64757e+06	2.17716e+06	1.69792e+06	995054	2.96487e+06	1.97374e+06	615517	954392	650139	1.30852e+06	1.14494e+06	2.9788e+06	466469	600020	1.07401e+06	476727	852518	901618	1.77017e+06	1.27798e+06	869308	2.04956e+06	1.4232e+06	1.08568e+06	817970	1.03646e+06	2.22265e+06	882393	1.56281e+06	1.3991e+06	789874	888031	4.43292e+06	580470	548986	608465	781161	424700	5.83544e+06	797229	926804
TG 16:0_18:0_20:0	2.85328e+06	3.79509e+06	4.76029e+06	4.04868e+06	2.83216e+06	1.73546e+06	9.74129e+06	2.33484e+06	3.89447e+06	2.55685e+06	2.95618e+06	1.6526e+06	7.69614e+06	3.48042e+06	883463	1.45414e+06	1.45718e+06	5.40349e+06	2.95132e+06	2.79294e+06	760544	1.24916e+06	1.65129e+06	958061	1.0482e+06	1.56424e+06	1.2717e+07	2.3204e+06	1.63854e+06	1.77828e+06	3.02459e+06	3.50324e+06	950182	2.38691e+06	1.77317e+06	2.10004e+06	6.68663e+06	1.80368e+06	1.27802e+06	2.35905e+06	3.58738e+06	1.47702e+06	1.04275e+06	1.13613e+06	1.41403e+06	981878	2.16551e+06	1.07534e+06	1.17924e+06
TG 16:0_18:0_22:1	6.24061e+06	3.43558e+06	1.08225e+07	3.10182e+06	4.0153e+06	2.39684e+06	2.84193e+07	3.43207e+06	9.2313e+06	6.13979e+06	5.01712e+06	3.14123e+06	1.65487e+07	5.85693e+06	1.38523e+06	2.10432e+06	2.31408e+06	4.71972e+06	2.29774e+06	2.3477e+07	753823	2.14706e+06	1.89711e+06	1.42406e+06	2.05355e+06	2.25912e+06	1.93369e+07	4.48865e+06	1.37449e+06	2.3209e+06	4.36166e+06	5.09983e+06	2.8133e+06	4.55579e+06	1.80567e+06	2.88236e+06	6.24891e+06	2.36266e+06	3.06375e+06	5.11708e+06	6.3543e+06	2.70466e+06	3.24449e+06	2.14435e+06	3.34843e+06	1.55387e+06	3.88604e+07	2.97502e+06	2.28831e+06
TG 18:0_18:1_22:1	6.65407e+06	3.80938e+06	1.89078e+07	2.55202e+06	6.81649e+06	3.08953e+06	3.20146e+07	5.10723e+06	1.41756e+07	8.25195e+06	4.92098e+06	4.67231e+06	2.75113e+07	7.83945e+06	1.9698e+06	2.61786e+06	3.2289e+06	3.40223e+06	1.95354e+06	6.43217e+07	809720	2.96669e+06	2.79502e+06	2.35907e+06	2.47322e+06	2.91913e+06	1.76587e+07	5.36779e+06	1.36947e+06	3.11847e+06	5.00788e+06	4.66712e+06	3.03269e+06	5.43368e+06	2.94191e+06	3.35153e+06	6.24009e+06	2.21767e+06	4.7818e+06	4.81559e+06	7.71357e+06	3.26502e+06	2.78339e+06	2.5567e+06	3.84189e+06	1.57436e+06	1.16251e+08	4.34792e+06	3.38183e+06
TG 18:1_20:1_22:1	3.09478e+06	1.82045e+06	8.62868e+06	960775	5.00722e+06	1.85119e+06	1.2378e+07	3.08352e+06	7.70994e+06	5.10477e+06	1.93528e+06	3.57701e+06	1.12324e+07	4.43006e+06	1.05772e+06	1.84046e+06	2.27529e+06	1.69337e+06	1.29651e+06	5.16149e+07	417310	2.44598e+06	1.68746e+06	1.48685e+06	1.66613e+06	1.61528e+06	8.08688e+06	2.36703e+06	523704	2.12225e+06	1.4195e+06	2.06895e+06	1.52687e+06	1.87544e+06	2.22102e+06	1.60632e+06	2.74504e+06	824281	2.77572e+06	1.6173e+06	2.52228e+06	1.7544e+06	1.30131e+06	1.44329e+06	2.12119e+06	770958	6.17843e+07	2.25827e+06	2.30016e+06
TG 16:0_18:0_22:0	1.45239e+06	2.53763e+06	1.64796e+06	1.48685e+06	1.74788e+06	793201	4.92807e+06	1.00006e+06	1.99281e+06	1.09597e+06	1.51324e+06	1.09164e+06	2.6629e+06	1.33363e+06	651974	704072	1.16979e+06	1.30614e+06	884925	1.07635e+06	359205	1.05006e+06	702675	463503	940037	1.13897e+06	3.38815e+06	1.01035e+06	321107	1.25376e+06	142721	1.36579e+06	812455	810026	841444	1.18478e+06	1.65938e+06	1.56235e+06	874983	986140	1.05141e+06	530747	625146	538022	629369	554798	1.20004e+06	761549	620157
TG 18:1_22:1_22:1	493682	612916	2.52654e+06	346354	733241	235202	1.93984e+06	650220	743973	552288	192131	370356	1.60707e+06	330560	206530	229054	806023	209782	179917	7.92869e+07	128375	630892	226308	144683	159422	756150	905746	213605	146359	749388	94824.2	357207	386911	307654	362789	433224	429982	197192	814786	311551	437832	220151	223059	162135	333214	107534	1.53547e+08	252744	210557
TG 16:0_22:1_22:1	1.20176e+06	1.73317e+06	3.95162e+06	499449	2.89719e+06	908027	9.3373e+06	1.36109e+06	3.95982e+06	2.35306e+06	1.48643e+06	1.51498e+06	5.9062e+06	1.83727e+06	952681	920127	2.08084e+06	1.28021e+06	529183	2.93215e+07	313719	2.68597e+06	983338	922983	1.07526e+06	1.48194e+06	4.54467e+06	1.61846e+06	211052	1.78167e+06	136738	1.22936e+06	1.31537e+06	964902	1.19352e+06	1.11435e+06	2.21786e+06	1.1325e+06	1.67522e+06	1.0663e+06	2.26597e+06	907513	1.26422e+06	857105	1.43278e+06	559579	5.383e+07	1.42424e+06	1.1868e+06
TG 16:0_20:0_22:1	1.97895e+06	2.53353e+06	3.77616e+06	1.31735e+06	1.83497e+06	1.446e+06	1.19064e+07	1.44845e+06	4.32165e+06	2.38463e+06	2.24084e+06	1.19282e+06	6.34907e+06	1.92292e+06	1.07336e+06	922600	1.78378e+06	1.65484e+06	838870	6.07575e+06	406488	2.20037e+06	1.17789e+06	936198	1.19318e+06	1.61129e+06	6.0855e+06	2.02908e+06	618154	2.12789e+06	131651	1.7569e+06	1.5259e+06	1.19303e+06	1.10671e+06	1.35374e+06	2.82507e+06	1.86979e+06	1.53846e+06	1.60829e+06	2.89076e+06	1.01562e+06	1.74854e+06	1.02161e+06	1.3739e+06	821691	7.34675e+06	1.78907e+06	1.04058e+06
[truncated: 21 more columns]
